# Supplementary material for: The structural effects of indel polymorphisms outside the binding site on RNA-protein interactions are shaped by selection
Source: PLoS Comput Biol. 2025 Oct 21;21(10):e1013604. doi: 10.1371/journal.pcbi.1013604 (PMC12551953; doi:10.1371/journal.pcbi.1013604)
Supplement: S1 Table — This table lists natural human indels predicted to have a physiologically significant impact (|ΔΔG|>kBT) on the binding affinity of the HuR protein. The columns are as follows: chromosome, the chromosome on which the indel is located; indel_genomic_coordinate, the genomic coordinate (GRCh38) of the first nucleotide of the indel on the reference allele; dbSNP_ID, the reference SNP ID for the indel from the dbSNP database; ref_allele, the reference allele sequence; alt_allele, the alternate allele sequence; binding_site_locus, the genomic coordinates of the computationally determined 7-nucleotide HuR binding site; binding_region_locus, the genomic coordinates of the experimentally determined 25-nucleotide region from which the binding site was identified; delta_delta_G, the predicted change in binding preference in kcal/mol, where a positive value indicates stronger binding to the shorter allele; transcript_ids, a semicolon-separated list of Ensembl transcript IDs that overlap the indel’s location. (XLS) [file pcbi.1013604.s001.csv]

chromosome	indel_genomic_coordinate	dbSNP_ID	ref_allele	alt_allele	binding_site_locus	binding_region_locus	delta_delta_G	transcript_ids
1	225788415	rs35284825	TTTT	T	chr1:225788392-225788398	chr1:225788357-225788404	-16.28335	ENST00000304786.11;ENST00000366838.1;ENST00000366839.8;ENST00000626563.2;ENST00000651761.1;ENST00000651465.1
1	96821367	rs1159785954	TTATAAAGT	T	chr1:96821390-96821396	chr1:96821390-96821412	13.21488	ENST00000609116.5
17	73225901	rs1568308614	T	TA	chr17:73225873-73225879	chr17:73225854-73225879	-11.43383	ENST00000405159.7;ENST00000403627.7;ENST00000580032.1;ENST00000579872.1;ENST00000583178.5;ENST00000581110.1;ENST00000583024.1
1	156467419	rs912337990	AGA	A	chr1:156467374-156467380	chr1:156467372-156467391	-10.71401	ENST00000360595.7;ENST00000348159.9;ENST00000368240.6;ENST00000464356.6
9	94176014	rs972845958	TAT	T	chr9:94175965-94175971	chr9:94175965-94175985	10.63899	ENST00000362295.3;ENST00000602703.1;ENST00000652769.1;ENST00000652620.1;ENST00000660581.1
15	25338957	rs1232175916	T	TT	chr15:25338946-25338952	chr15:25338930-25338952	-9.49567	ENST00000424333.6;ENST00000438097.6;ENST00000453082.5;ENST00000554726.2;ENST00000630424.2;ENST00000637886.1;ENST00000635914.1;ENST00000638011.1;ENST00000636667.1;ENST00000638155.1;ENST00000653489.1;ENST00000654023.1;ENST00000649550.1;ENST00000654984.1;ENST00000653389.1;ENST00000650110.1;ENST00000648336.2;ENST00000657011.1;ENST00000664763.1;ENST00000665411.1;ENST00000656009.1;ENST00000663600.1;ENS…
1	243727815	rs879601940	GTAAG	G	chr1:243727851-243727857	chr1:243727846-243727867	-9.30378	ENST00000263826.11;ENST00000336199.9;ENST00000366540.5;ENST00000366539.6;ENST00000453572.1;ENST00000463991.5;ENST00000490018.1;ENST00000491219.6;ENST00000552631.1;ENST00000672442.1;ENST00000672238.1;ENST00000672578.1;ENST00000672679.1;ENST00000673466.1;ENST00000673400.1
1	13786998	rs1451164382	AATTA	A	chr1:13786987-13786993	chr1:13786987-13787009	9.14542	ENST00000235372.11;ENST00000311066.9;ENST00000343137.8;ENST00000376048.9;ENST00000413440.5;ENST00000491134.5;ENST00000505823.5;ENST00000503842.5
21	15730958	rs749536022	TTCT	T	chr21:15730964-15730970	chr21:15730951-15730976	-8.67565	ENST00000285681.6;ENST00000285679.10;ENST00000351097.9;ENST00000400183.6
13	25307745	rs1324724668	GC	G	chr13:25307715-25307721	chr13:25307715-25307735	8.54009	ENST00000381747.7;ENST00000381718.7;ENST00000381736.8;ENST00000460326.5;ENST00000463407.5;ENST00000465068.5;ENST00000466694.5;ENST00000481980.1;ENST00000480187.5;ENST00000490231.5;ENST00000495460.1
5	176507546	rs919594401	AAA	A	chr5:176507579-176507585	chr5:176507579-176507593	8.3847	ENST00000261942.7
17	64261727	rs1181161910	A	AA	chr17:64261740-64261746	chr17:64261724-64261746	-8.37678	ENST00000258991.7;ENST00000583738.1;ENST00000584379.5
4	176328435	rs1560838831	GGTTTTTT	G	chr4:176328377-176328383	chr4:176328377-176328408	8.23546	ENST00000503362.2
4	1983176	rs1383790311	A	AACTTA	chr4:1983130-1983136	chr4:1983124-1983146	8.23468	ENST00000333877.8;ENST00000382882.9;ENST00000416258.5;ENST00000463820.5;ENST00000467661.5;ENST00000542778.5
6	30614249	rs763546207	TTTCT	T	chr6:30614272-30614278	chr6:30614252-30614278	8.21323	ENST00000376511.7;ENST00000484449.1
4	176328435	rs1560838827	GGT	G	chr4:176328377-176328383	chr4:176328377-176328408	8.17047	ENST00000503362.2
10	17642147	rs1554820119	TAAAAT	T	chr10:17642164-17642170	chr10:17642144-17642170	8.1099	ENST00000563601.1
15	25338890	rs1253139346	ATAATTA	A	chr15:25338936-25338942	chr15:25338930-25338952	-8.1066	ENST00000424333.6;ENST00000438097.6;ENST00000453082.5;ENST00000554726.2;ENST00000630424.2;ENST00000637886.1;ENST00000635914.1;ENST00000638011.1;ENST00000636667.1;ENST00000638155.1;ENST00000653489.1;ENST00000654023.1;ENST00000649550.1;ENST00000654984.1;ENST00000653389.1;ENST00000650110.1;ENST00000648336.2;ENST00000657011.1;ENST00000664763.1;ENST00000665411.1;ENST00000656009.1;ENST00000663600.1;ENS…
4	176328444	rs1037992023	T	TGT	chr4:176328377-176328383	chr4:176328377-176328408	-8.09525	ENST00000503362.2
15	25338891	rs978029811	T	TAATT	chr15:25338936-25338942	chr15:25338930-25338952	8.07507	ENST00000424333.6;ENST00000438097.6;ENST00000453082.5;ENST00000554726.2;ENST00000630424.2;ENST00000637886.1;ENST00000635914.1;ENST00000638011.1;ENST00000636667.1;ENST00000638155.1;ENST00000653489.1;ENST00000654023.1;ENST00000649550.1;ENST00000654984.1;ENST00000653389.1;ENST00000650110.1;ENST00000648336.2;ENST00000657011.1;ENST00000664763.1;ENST00000665411.1;ENST00000656009.1;ENST00000663600.1;ENS…
6	30614251	rs1465495994	TCT	T	chr6:30614272-30614278	chr6:30614252-30614278	7.97514	ENST00000376511.7;ENST00000484449.1
11	85081707	rs1322289495	GG	G	chr11:85081743-85081749	chr11:85081732-85081749	7.97382	ENST00000376104.6;ENST00000527088.1;ENST00000650630.1
4	176328437	rs71596635	T	TG	chr4:176328377-176328383	chr4:176328377-176328408	-7.95426	ENST00000503362.2
19	21124919	rs1304241314	TAAAAT	T	chr19:21124877-21124883	chr19:21124869-21124894	-7.93211	ENST00000456283.7;ENST00000596053.5;ENST00000610902.4;ENST00000613286.4
13	38362987	rs1363534766	TGTT	T	chr13:38362959-38362965	chr13:38362959-38362978	7.85286	ENST00000239878.9
19	39981338	rs1472151285	GC	G	chr19:39981346-39981352	chr19:39981332-39981353	-7.84103	ENST00000157812.7;ENST00000455878.2;ENST00000593455.5;ENST00000601697.5
10	110042687	rs1404595390	G	GG	chr10:110042645-110042651	chr10:110042631-110042652	7.81875	ENST00000277900.12;ENST00000356080.9;ENST00000360162.7;ENST00000459738.5;ENST00000468251.5;ENST00000475954.5;ENST00000484622.5;ENST00000487085.5;ENST00000496517.5;ENST00000497125.5;ENST00000495661.5
3	119825468	rs1277309849	ACTGT	A	chr3:119825504-119825510	chr3:119825488-119825510	7.8179	ENST00000264235.13
19	21124932	rs1288870886	T	TT	chr19:21124877-21124883	chr19:21124869-21124894	7.76815	ENST00000456283.7;ENST00000596053.5;ENST00000610902.4;ENST00000613286.4
15	25338898	rs1304650282	A	AATAA	chr15:25338936-25338942	chr15:25338930-25338952	7.7507	ENST00000424333.6;ENST00000438097.6;ENST00000453082.5;ENST00000554726.2;ENST00000630424.2;ENST00000637886.1;ENST00000635914.1;ENST00000638011.1;ENST00000636667.1;ENST00000638155.1;ENST00000653489.1;ENST00000654023.1;ENST00000649550.1;ENST00000654984.1;ENST00000653389.1;ENST00000650110.1;ENST00000648336.2;ENST00000657011.1;ENST00000664763.1;ENST00000665411.1;ENST00000656009.1;ENST00000663600.1;ENS…
7	148859527	rs1351521753	A	AACAACAAAA	chr7:148859556-148859562	chr7:148859551-148859571	7.70126	ENST00000320356.7;ENST00000350995.6;ENST00000460911.5;ENST00000478654.5;ENST00000476773.5;ENST00000492143.5;ENST00000483012.1;ENST00000483967.5;ENST00000498186.5
21	15730956	rs567805394	CTTTC	C	chr21:15730964-15730970	chr21:15730951-15730976	-7.66933	ENST00000285681.6;ENST00000285679.10;ENST00000351097.9;ENST00000400183.6
7	148859535	rs1473448087	CAAA	C	chr7:148859556-148859562	chr7:148859551-148859571	-7.60578	ENST00000320356.7;ENST00000350995.6;ENST00000460911.5;ENST00000478654.5;ENST00000476773.5;ENST00000492143.5;ENST00000483012.1;ENST00000483967.5;ENST00000498186.5
12	71785889	rs1565896323	GTTTTTTTTTT	G	chr12:71785879-71785885	chr12:71785859-71785889	-7.53533	ENST00000261263.5;ENST00000358546.3
7	148859537	rs771059027	A	ACA	chr7:148859556-148859562	chr7:148859551-148859571	7.45506	ENST00000320356.7;ENST00000350995.6;ENST00000460911.5;ENST00000478654.5;ENST00000476773.5;ENST00000492143.5;ENST00000483012.1;ENST00000483967.5;ENST00000498186.5
16	3487713	rs1243595961	TTGTGAGTGT	T	chr16:3487753-3487759	chr16:3487753-3487768	7.41933	ENST00000574423.2
10	63261736	rs1297594967	TTAGTT	T	chr10:63261763-63261769	chr10:63261749-63261769	7.35894	ENST00000402544.5;ENST00000399262.7;ENST00000469152.5;ENST00000489372.4;ENST00000542921.5;ENST00000633035.1
7	148859536	rs1554419170	A	AACAAAA	chr7:148859565-148859571	chr7:148859551-148859571	-7.31913	ENST00000320356.7;ENST00000350995.6;ENST00000460911.5;ENST00000478654.5;ENST00000476773.5;ENST00000492143.5;ENST00000483012.1;ENST00000483967.5;ENST00000498186.5
1	47377597	rs931133236	G	GAAA	chr1:47377577-47377583	chr1:47377577-47377597	-7.308	ENST00000371873.9
9	131499931	rs955145104	TTT	T	chr9:131499938-131499944	chr9:131499922-131499944	-7.28762	ENST00000321081.2;ENST00000320547.7;ENST00000357304.8;ENST00000405995.5;ENST00000465931.1;ENST00000616163.1;ENST00000651535.1
7	148859537	rs1478337839	A	AACAACAAC	chr7:148859565-148859571	chr7:148859551-148859571	-7.24327	ENST00000320356.7;ENST00000350995.6;ENST00000460911.5;ENST00000478654.5;ENST00000476773.5;ENST00000492143.5;ENST00000483012.1;ENST00000483967.5;ENST00000498186.5
3	82271979	rs769731511	TCTGT	T	chr3:82271985-82271991	chr3:82271984-82272003	-7.23389	ENST00000470263.5;ENST00000494340.2;ENST00000653255.1;ENST00000666519.1;ENST00000668833.1;ENST00000666096.1
11	56357175	rs772029117	A	ATATGTAAAGA	chr11:56357183-56357189	chr11:56357181-56357198	7.21093	ENST00000533152.3;ENST00000641406.1
11	56357175	rs1554983337	A	ATGTAAAGA	chr11:56357183-56357189	chr11:56357181-56357198	7.18464	ENST00000533152.3;ENST00000641406.1
4	39859195	rs1258637038	ACCA	A	chr4:39859162-39859168	chr4:39859141-39859168	7.1616	ENST00000303538.13
21	29344667	rs1271065473	T	TAT	chr21:29344679-29344685	chr21:29344679-29344703	-7.13838	ENST00000286800.8;ENST00000399921.5;ENST00000422809.5;ENST00000468059.1
2	43926176	rs1191436428	TAAGT	T	chr2:43926187-43926193	chr2:43926173-43926195	-7.11088	ENST00000260665.12
1	237833277	rs1211749338	A	AAAGA	chr1:237833214-237833220	chr1:237833214-237833244	-7.10611	ENST00000366574.7
1	17431515	rs1468042447	A	AG	chr1:17431490-17431496	chr1:17431474-17431496	-7.05267	ENST00000375436.9;ENST00000375433.3
1	17431514	rs1327393329	A	AGA	chr1:17431490-17431496	chr1:17431474-17431496	-7.0472	ENST00000375436.9;ENST00000375433.3
3	100313582	rs3836294	TT	T	chr3:100313575-100313581	chr3:100313567-100313585	-7.04054	ENST00000344949.9;ENST00000394144.9;ENST00000475134.1;ENST00000486274.5
16	69341039	rs1567434879	AGACA	A	chr16:69341081-69341087	chr16:69341070-69341090	-7.01057	ENST00000254940.10;ENST00000254941.6;ENST00000563364.3;ENST00000563634.1;ENST00000562523.1;ENST00000565034.1;ENST00000564737.1;ENST00000567202.5;ENST00000570293.5
1	2309936	rs1553202321	A	AG	chr1:2309941-2309947	chr1:2309936-2309955	6.95964	ENST00000378536.5
18	9481470	rs1453365935	TTCTCTACTTT	T	chr18:9481485-9481491	chr18:9481472-9481492	-6.95187	ENST00000019317.8;ENST00000383432.8;ENST00000458039.3;ENST00000577221.1;ENST00000585015.6;ENST00000609094.2
6	34288244	rs1379435344	ATATTA	A	chr6:34288277-34288283	chr6:34288256-34288283	6.94361	ENST00000607016.2;ENST00000639877.1;ENST00000639725.1
12	68710108	rs1565692917	TT	T	chr12:68710101-68710107	chr12:68710101-68710120	6.93517	ENST00000229179.9;ENST00000378905.6;ENST00000539906.5;ENST00000537662.1;ENST00000535718.5
7	76327672	rs1374906975	CCCCCCCCCTC	C	chr7:76327638-76327644	chr7:76327633-76327654	-6.91514	ENST00000307630.5
17	47683047	rs1174877774	AA	A	chr17:47683039-47683045	chr17:47683039-47683057	6.89854	ENST00000290158.9;ENST00000582126.1
3	52547682	rs1385651747	TATATAT	T	chr3:52547694-52547700	chr3:52547678-52547700	6.88759	ENST00000356770.8;ENST00000476842.1
15	40179481	rs1239292311	TTCTT	T	chr15:40179487-40179493	chr15:40179481-40179501	-6.88139	ENST00000287598.11;ENST00000412359.7
5	134773671	rs759674426	TCTTT	T	chr5:134773681-134773687	chr5:134773670-134773695	-6.86359	ENST00000354283.8;ENST00000452510.7;ENST00000507392.5;ENST00000628477.2
13	38362992	rs1457130471	TTATAT	T	chr13:38362959-38362965	chr13:38362959-38362978	6.84906	ENST00000239878.9
3	183884339	rs1292091164	C	CTCTAATT	chr3:183884358-183884364	chr3:183884343-183884364	-6.84096	ENST00000311101.9;ENST00000317096.9;ENST00000421484.5;ENST00000435888.5;ENST00000449306.1;ENST00000469056.1;ENST00000639401.1;ENST00000638817.1;ENST00000639900.1;ENST00000639100.1
5	181188448	rs1554098067	C	CC	chr5:181188481-181188487	chr5:181188457-181188488	6.83364	ENST00000658296.1;ENST00000655600.1
1	179863381	rs1417803797	TT	T	chr1:179863387-179863393	chr1:179863374-179863393	6.81742	ENST00000367612.7;ENST00000482587.5;ENST00000609928.5
11	106098532	rs1229673794	TTTTAT	T	chr11:106098538-106098544	chr11:106098520-106098546	-6.80155	ENST00000278618.9;ENST00000527594.1;ENST00000532422.1;ENST00000534152.1
2	175178445	rs1367889493	T	TTGTGTATCTT	chr2:175178465-175178471	chr2:175178449-175178472	6.79873	ENST00000284727.8;ENST00000392541.3;ENST00000409194.5;ENST00000497075.5
14	73122657	rs1239013260	TAAAGT	T	chr14:73122626-73122632	chr14:73122626-73122646	6.78207	ENST00000261973.12
3	119825484	rs1466815300	A	AT	chr3:119825489-119825495	chr3:119825488-119825510	6.77914	ENST00000264235.13
12	68748368	rs1312396672	CTTTAC	C	chr12:68748374-68748380	chr12:68748363-68748384	-6.77592	ENST00000319429.7;ENST00000398004.4;ENST00000674096.1;ENST00000673712.1
22	28480694	rs1427791360	TTCTT	T	chr22:28480747-28480753	chr22:28480729-28480753	6.74614	ENST00000397906.6
X	50094168	rs1557195229	TTTTATT	T	chrX:50094175-50094181	chrX:50094167-50094195	-6.68591	ENST00000376091.8;ENST00000376088.7
5	32302289	rs1237374323	T	TCCC	chr5:32302281-32302287	chr5:32302269-32302293	6.68496	ENST00000264934.5;ENST00000280285.9;ENST00000382142.8;ENST00000505419.5;ENST00000513622.1
11	62841646	rs1452417302	GCAATACCAG	G	chr11:62841667-62841673	chr11:62841647-62841673	6.68331	ENST00000410396.1;ENST00000525239.5;ENST00000538098.2
9	26907037	rs59918176	AAAAAAAA	A	chr9:26907046-26907052	chr9:26907027-26907052	-6.64101	ENST00000397292.8;ENST00000517642.5
X	19733570	rs1452132471	AG	A	chrX:19733575-19733581	chrX:19733554-19733581	6.64048	ENST00000379698.8;ENST00000379726.7;ENST00000379697.7;ENST00000397821.8;ENST00000431164.1;ENST00000432234.5
12	25208323	rs1371807124	TCACTT	T	chr12:25208331-25208337	chr12:25208329-25208349	-6.63973	ENST00000256078.10;ENST00000311936.8;ENST00000553788.6
13	48261673	rs1224066726	AATTAAA	A	chr13:48261652-48261658	chr13:48261652-48261682	6.61858	ENST00000463839.3;ENST00000649452.1;ENST00000648586.1;ENST00000647800.2;ENST00000649266.1
5	10387096	rs879453915	GC	G	chr5:10387144-10387150	chr5:10387129-10387151	-6.61016	ENST00000274140.10;ENST00000449913.6;ENST00000506131.1;ENST00000507863.1;ENST00000503788.5;ENST00000502795.5;ENST00000511802.5;ENST00000510872.5;ENST00000640713.1
6	154834172	rs1022850485	TGT	T	chr6:154834158-154834164	chr6:154834146-154834166	-6.60298	ENST00000367186.7;ENST00000417268.3;ENST00000460692.2;ENST00000461783.7;ENST00000535064.1
4	10440856	rs1171913751	C	CAAAC	chr4:10440836-10440842	chr4:10440828-10440842	-6.60223	ENST00000326756.4
5	115610337	rs1225727637	TAAGT	T	chr5:115610364-115610370	chr5:115610347-115610370	6.55644	ENST00000282382.8;ENST00000333314.3;ENST00000515570.1;ENST00000508517.2;ENST00000514548.1;ENST00000668244.1
18	68697160	rs200293721	TTTAT	T	chr18:68697192-68697198	chr18:68697170-68697198	6.52487	ENST00000299608.7;ENST00000443099.6;ENST00000562706.5;ENST00000569053.5;ENST00000564631.5
19	36751803	rs542139707	AACA	A	chr19:36751793-36751799	chr19:36751781-36751803	-6.4781	ENST00000589390.5;ENST00000591344.2;ENST00000614887.4
17	57972954	rs948710702	AGTCA	A	chr17:57972934-57972940	chr17:57972921-57972940	6.46662	ENST00000258963.7;ENST00000581208.2
10	110042675	rs1264429424	TTGTCT	T	chr10:110042645-110042651	chr10:110042631-110042652	-6.41528	ENST00000277900.12;ENST00000356080.9;ENST00000360162.7;ENST00000459738.5;ENST00000468251.5;ENST00000475954.5;ENST00000484622.5;ENST00000487085.5;ENST00000496517.5;ENST00000497125.5;ENST00000495661.5
21	46464843	rs58546395	T	TTC	chr21:46464791-46464797	chr21:46464791-46464815	-6.41442	ENST00000400274.5;ENST00000417564.3;ENST00000435722.7;ENST00000442434.1;ENST00000457905.7;ENST00000466639.5;ENST00000651436.1
2	127737588	rs1232747451	A	AA	chr2:127737596-127737602	chr2:127737594-127737616	6.36672	ENST00000322313.9;ENST00000393006.5;ENST00000436787.5
15	65511277	rs1292333115	AAAGA	A	chr15:65511270-65511276	chr15:65511264-65511287	-6.34607	ENST00000300141.11;ENST00000321147.10;ENST00000341861.9;ENST00000358939.8;ENST00000395652.7;ENST00000559526.5;ENST00000558529.1;ENST00000560436.1;ENST00000559233.5
1	213254140	rs768681716	TTATT	T	chr1:213254128-213254134	chr1:213254128-213254154	6.3405	ENST00000366960.8;ENST00000366959.4;ENST00000491616.1;ENST00000490299.5;ENST00000543354.5;ENST00000543470.5;ENST00000615329.4;ENST00000614059.4
1	28032091	rs1185705224	A	ACTA	chr1:28032097-28032103	chr1:28032083-28032103	-6.27938	ENST00000373871.8;ENST00000373864.5;ENST00000373863.3;ENST00000436342.6;ENST00000468665.1;ENST00000471498.5;ENST00000476501.3;ENST00000540618.5
7	92609380	rs1430730016	AAGTTA	A	chr7:92609388-92609394	chr7:92609377-92609394	-6.25967	ENST00000265734.8;ENST00000424848.3
11	118088396	rs66801609	T	TG	chr11:118088397-118088403	chr11:118088397-118088412	6.2486	ENST00000437212.8;ENST00000519126.1;ENST00000519236.5;ENST00000517483.5;ENST00000520063.1;ENST00000522824.5;ENST00000522151.5;ENST00000523251.5;ENST00000522307.5;ENST00000534111.5;ENST00000618855.4;ENST00000616579.4
10	32326996	rs1488445345	TCAAA	T	chr10:32327056-32327062	chr10:32327036-32327062	6.20411	ENST00000263062.8;ENST00000319778.11;ENST00000375110.6;ENST00000479380.2;ENST00000495790.1;ENST00000667706.1
10	72840327	rs1469525982	TATTTT	T	chr10:72840380-72840386	chr10:72840376-72840397	-6.20063	ENST00000357157.10;ENST00000373053.7;ENST00000536019.5;ENST00000604679.5;ENST00000605597.5;ENST00000604372.5;ENST00000604152.1
6	37947360	rs1262498336	TTATT	T	chr6:37947349-37947355	chr6:37947349-37947370	6.19592	ENST00000287218.9;ENST00000373391.6;ENST00000373389.5;ENST00000474522.5
4	84727989	rs947657038	AATAAA	A	chr4:84728006-84728012	chr4:84727986-84728012	6.19177	ENST00000295888.8;ENST00000514711.1
5	140499213	rs1272690574	TTAAATT	T	chr5:140499229-140499235	chr5:140499211-140499240	-6.17068	ENST00000246149.10;ENST00000297183.10;ENST00000360839.7;ENST00000412116.5;ENST00000421134.5;ENST00000532219.5
1	231351822	rs1307649535	TCA	T	chr1:231351846-231351852	chr1:231351843-231351861	-6.16492	ENST00000008440.9;ENST00000295050.12;ENST00000366644.3;ENST00000391858.8;ENST00000469904.1
12	79589077	rs1156312911	AACA	A	chr12:79589101-79589107	chr12:79589085-79589107	6.15968	ENST00000328827.9;ENST00000548075.5;ENST00000550603.1
2	113917171	rs1404658881	TTTTTTTTTCT	T	chr2:113917182-113917188	chr2:113917181-113917198	-6.15669	ENST00000263238.7;ENST00000415792.5;ENST00000443297.5;ENST00000446821.5;ENST00000535589.3
8	95155008	rs150535406	ATATCA	A	chr8:95154970-95154976	chr8:95154960-95154989	-6.14337	ENST00000315367.4
12	131731874	rs1210832189	TG	T	chr12:131731852-131731858	chr12:131731852-131731872	6.10369	ENST00000261674.8;ENST00000535202.1;ENST00000535236.5;ENST00000538548.5;ENST00000541286.5
4	143554357	rs1299984871	TTT	T	chr4:143554345-143554351	chr4:143554345-143554368	6.09374	ENST00000283131.4
10	91865149	rs111308061	TT	T	chr10:91865203-91865209	chr10:91865190-91865210	-6.0755	ENST00000371627.5
1	58498984	rs779491583	ATAAAA	A	chr1:58498993-58498999	chr1:58498976-58499005	-6.06428	ENST00000371226.8;ENST00000421528.6;ENST00000460671.1;ENST00000467509.5;ENST00000476933.1;ENST00000485760.5
X	120626154	rs1441279345	AATA	A	chrX:120626138-120626144	chrX:120626126-120626144	6.05491	ENST00000304661.6;ENST00000371313.2
19	37457827	rs1438713865	AAAG	A	chr19:37457842-37457848	chr19:37457824-37457848	6.04184	ENST00000316950.11;ENST00000392149.6;ENST00000448051.7;ENST00000591710.5;ENST00000592490.5;ENST00000591073.1
1	172554153	rs1245122078	TGAGTT	T	chr1:172554131-172554137	chr1:172554131-172554154	6.03743	ENST00000263688.4;ENST00000367723.8;ENST00000608804.1;ENST00000610051.5;ENST00000608151.5;ENST00000616058.4
14	87984134	rs1567009665	ACA	A	chr14:87984124-87984130	chr14:87984105-87984130	5.99037	ENST00000261304.7;ENST00000393568.8;ENST00000393569.6;ENST00000474294.6;ENST00000544807.6;ENST00000556261.5;ENST00000554372.5;ENST00000557316.5;ENST00000554916.5;ENST00000622264.4
10	7353488	rs1389350278	A	AA	chr10:7353521-7353527	chr10:7353511-7353531	5.97802	ENST00000361972.8;ENST00000379711.2;ENST00000379713.7;ENST00000397167.5;ENST00000673876.1
8	123386847	rs753615633	ATA	A	chr8:123386829-123386835	chr8:123386814-123386835	5.97238	ENST00000287394.10;ENST00000519124.5;ENST00000517666.5;ENST00000521903.5;ENST00000521496.5
2	75659309	rs749832593	TTATGT	T	chr2:75659266-75659272	chr2:75659266-75659286	5.94536	ENST00000358788.10;ENST00000393909.7;ENST00000409374.5;ENST00000453233.1;ENST00000470285.1;ENST00000492255.1
14	71378326	rs1049331106	TTTTCT	T	chr14:71378332-71378338	chr14:71378316-71378340	-5.94381	ENST00000556780.5;ENST00000554126.5;ENST00000555989.5;ENST00000554362.5;ENST00000553453.5;ENST00000556408.5;ENST00000557151.5;ENST00000555652.5
1	204549723	rs1464897867	ACCA	A	chr1:204549727-204549733	chr1:204549716-204549735	-5.94355	ENST00000367183.7;ENST00000367182.8;ENST00000391947.6;ENST00000454264.6;ENST00000463049.5;ENST00000614459.4;ENST00000621032.4;ENST00000612738.4;ENST00000616250.4
12	88198731	rs1223116112	AATGAA	A	chr12:88198668-88198674	chr12:88198668-88198689	5.93902	ENST00000266712.11
11	86066632	rs1318476058	TAA	T	chr11:86066694-86066700	chr11:86066679-86066700	5.92915	ENST00000356360.9;ENST00000393346.8;ENST00000528411.1;ENST00000525162.5;ENST00000526033.5;ENST00000528256.1;ENST00000528398.5;ENST00000534412.5;ENST00000531930.5;ENST00000531558.1;ENST00000532041.5;ENST00000532317.5;ENST00000630913.2
15	65515812	rs1217654301	ATAAGA	A	chr15:65515804-65515810	chr15:65515800-65515822	-5.90927	ENST00000300141.11;ENST00000321147.10;ENST00000341861.9;ENST00000358939.8;ENST00000560665.1;ENST00000559526.5;ENST00000560194.1;ENST00000560436.1
19	15421159	rs925910708	AAA	A	chr19:15421149-15421155	chr19:15421145-15421169	-5.90653	ENST00000263381.12;ENST00000674089.4;ENST00000674001.1;ENST00000673675.1
6	2833374	rs1191909540	TT	T	chr6:2833423-2833429	chr6:2833408-2833430	5.88099	ENST00000380739.6
15	25338923	rs1362404688	T	TATGT	chr15:25338946-25338952	chr15:25338930-25338952	-5.84789	ENST00000424333.6;ENST00000438097.6;ENST00000453082.5;ENST00000554726.2;ENST00000630424.2;ENST00000637886.1;ENST00000635914.1;ENST00000638011.1;ENST00000636667.1;ENST00000638155.1;ENST00000653489.1;ENST00000654023.1;ENST00000649550.1;ENST00000654984.1;ENST00000653389.1;ENST00000650110.1;ENST00000648336.2;ENST00000657011.1;ENST00000664763.1;ENST00000665411.1;ENST00000656009.1;ENST00000663600.1;ENS…
1	234604470	rs1437260622	AAAGTA	A	chr1:234604481-234604487	chr1:234604463-234604490	-5.84761	ENST00000366610.7;ENST00000366609.3
2	120294431	rs1276932487	CTTTC	C	chr2:120294421-120294427	chr2:120294418-120294438	-5.839	ENST00000272519.10;ENST00000470417.1
X	24770529	rs1265824459	CTTTTC	C	chrX:24770536-24770542	chrX:24770515-24770542	-5.83132	ENST00000379059.7;ENST00000379068.7;ENST00000480125.1;ENST00000611764.1;ENST00000672178.1
14	87984134	rs1406837988	ACAA	A	chr14:87984124-87984130	chr14:87984105-87984130	5.8277	ENST00000261304.7;ENST00000393568.8;ENST00000393569.6;ENST00000474294.6;ENST00000544807.6;ENST00000556261.5;ENST00000554372.5;ENST00000557316.5;ENST00000554916.5;ENST00000622264.4
1	243727835	rs1471077196	TT	T	chr1:243727851-243727857	chr1:243727846-243727867	-5.82526	ENST00000263826.11;ENST00000336199.9;ENST00000366540.5;ENST00000366539.6;ENST00000453572.1;ENST00000463991.5;ENST00000490018.1;ENST00000491219.6;ENST00000552631.1;ENST00000672442.1;ENST00000672238.1;ENST00000672578.1;ENST00000672679.1;ENST00000673466.1;ENST00000673400.1
10	5419688	rs1326792796	TTTGTT	T	chr10:5419680-5419686	chr10:5419670-5419687	-5.8063	ENST00000355029.9
5	128034823	rs1441597723	TTT	T	chr5:128034808-128034814	chr5:128034789-128034814	5.80566	ENST00000501173.6;ENST00000499346.7;ENST00000501652.5;ENST00000501702.7;ENST00000508878.5;ENST00000508353.5;ENST00000514573.5;ENST00000514409.6;ENST00000660408.1;ENST00000660180.1;ENST00000659415.1;ENST00000665302.1;ENST00000661296.1;ENST00000657683.1;ENST00000665599.1;ENST00000659990.1;ENST00000661552.1;ENST00000668265.1;ENST00000668567.1
4	73241482	rs1459562747	TAACTAGT	T	chr4:73241504-73241510	chr4:73241498-73241517	5.79676	ENST00000330838.10;ENST00000358602.9;ENST00000561029.1;ENST00000558247.5;ENST00000639793.1
22	38290823	rs1182688978	A	AAAAAAAAA	chr22:38290876-38290882	chr22:38290851-38290882	-5.79606	ENST00000359867.7;ENST00000396832.6
21	39728949	rs1253313818	C	CC	chr21:39728900-39728906	chr21:39728900-39728919	-5.79545	ENST00000419826.2;ENST00000457325.1
21	26050540	rs1015016599	GAAAAG	G	chr21:26050546-26050552	chr21:26050532-26050558	-5.79507	ENST00000359726.7;ENST00000354192.7;ENST00000348990.9;ENST00000357903.7;ENST00000346798.8;ENST00000358918.7;ENST00000415997.1;ENST00000440126.7;ENST00000439274.6;ENST00000448850.5;ENST00000463070.1;ENST00000474136.5;ENST00000491395.5
14	87984151	rs1196360335	A	ACA	chr14:87984124-87984130	chr14:87984105-87984130	-5.78767	ENST00000261304.7;ENST00000393568.8;ENST00000393569.6;ENST00000474294.6;ENST00000544807.6;ENST00000556261.5;ENST00000554372.5;ENST00000557316.5;ENST00000554916.5;ENST00000622264.4
1	173932498	rs1209232995	AAAGA	A	chr1:173932508-173932514	chr1:173932495-173932514	5.78255	ENST00000258349.8;ENST00000367696.7
21	39225699	rs1487279311	GTATG	G	chr21:39225689-39225695	chr21:39225685-39225703	-5.77725	ENST00000342449.7;ENST00000333229.6;ENST00000380800.7;ENST00000424441.1;ENST00000446924.5
7	127356647	rs910020337	G	GTG	chr7:127356672-127356678	chr7:127356653-127356678	-5.7439	ENST00000485577.1
7	105103751	rs1483007940	TCTGTGTGTGT	T	chr7:105103789-105103795	chr7:105103789-105103807	5.74138	ENST00000257745.8;ENST00000311117.8;ENST00000334884.9;ENST00000607968.1
3	40466595	rs1303094944	TTATGT	T	chr3:40466580-40466586	chr3:40466580-40466599	5.73358	ENST00000338970.10;ENST00000396203.7
16	74306020	rs1187207877	TTCAT	T	chr16:74306028-74306034	chr16:74306015-74306044	-5.72786	ENST00000219313.9;ENST00000566411.1;ENST00000565313.1;ENST00000620711.1;ENST00000621548.1;ENST00000662467.1
5	131393843	rs1252985345	TG	T	chr5:131393867-131393873	chr5:131393867-131393881	-5.7223	ENST00000360515.7;ENST00000395246.5;ENST00000505065.1;ENST00000506929.1;ENST00000502582.1
4	17802514	rs1044784264	AAAAAGA	A	chr4:17802528-17802534	chr4:17802510-17802534	5.72225	ENST00000382247.6
14	73122635	rs1351125247	TTTCT	T	chr14:73122626-73122632	chr14:73122626-73122646	5.68295	ENST00000261973.12
7	87184189	rs1318647440	TTCTT	T	chr7:87184199-87184205	chr7:87184188-87184210	-5.67065	ENST00000331242.11;ENST00000394703.9;ENST00000412139.6;ENST00000413276.6;ENST00000425406.5;ENST00000432937.6;ENST00000447863.5;ENST00000473521.5;ENST00000547146.6;ENST00000579677.5;ENST00000578926.1;ENST00000579850.5;ENST00000584619.5;ENST00000582887.1
1	243837796	rs1378275264	A	AA	chr1:243837797-243837803	chr1:243837786-243837804	5.6693	ENST00000263826.11;ENST00000336199.9;ENST00000366540.5;ENST00000366539.6;ENST00000491219.6;ENST00000552631.1;ENST00000672442.1;ENST00000672238.1;ENST00000672578.1;ENST00000672679.1;ENST00000673466.1;ENST00000673400.1
1	183553726	rs1393758872	TT	T	chr1:183553767-183553773	chr1:183553757-183553781	-5.65831	ENST00000347615.6;ENST00000367537.7;ENST00000495321.1;ENST00000507469.5;ENST00000515829.6
1	241882020	rs765069363	AA	A	chr1:241881989-241881995	chr1:241881975-241881997	-5.65237	ENST00000348581.9;ENST00000366548.8;ENST00000518483.5;ENST00000521202.2
12	79624317	rs375091620	TT	T	chr12:79624332-79624338	chr12:79624310-79624338	5.64436	ENST00000328827.9;ENST00000549050.1;ENST00000551712.1;ENST00000550006.1
9	136670660	rs759310336	GTGAG	G	chr9:136670616-136670622	chr9:136670616-136670636	5.6426	ENST00000308874.12;ENST00000362291.1;ENST00000371698.3;ENST00000371699.5;ENST00000406555.7;ENST00000492002.1
12	71882063	rs1033322827	AAA	A	chr12:71882054-71882060	chr12:71882046-71882067	-5.63765	ENST00000319106.12;ENST00000460818.1;ENST00000462788.6;ENST00000468049.2;ENST00000474468.5;ENST00000472611.6;ENST00000491063.5;ENST00000485960.6;ENST00000482439.6;ENST00000498482.5;ENST00000549402.5;ENST00000550746.5;ENST00000546932.5
13	33273958	rs1426401084	TAT	T	chr13:33273915-33273921	chr13:33273915-33273935	5.62328	ENST00000336934.10;ENST00000487412.5;ENST00000498019.2;ENST00000567873.1;ENST00000588660.6;ENST00000589122.2;ENST00000609997.5;ENST00000609536.5;ENST00000610218.5;ENST00000609615.5;ENST00000608315.5;ENST00000609108.5;ENST00000609335.5;ENST00000608539.5;ENST00000608205.6;ENST00000609061.2;ENST00000607944.5;ENST00000609137.5;ENST00000608197.5;ENST00000608060.5;ENST00000609608.5;ENST00000607935.5;EN…
18	34575640	rs1294371005	ATTTTT	A	chr18:34575646-34575652	chr18:34575638-34575663	-5.62306	ENST00000283365.13;ENST00000315456.10;ENST00000590598.5;ENST00000590412.5;ENST00000596745.5
3	183884336	rs1358910887	A	AAAATTA	chr3:183884345-183884351	chr3:183884343-183884364	5.62171	ENST00000311101.9;ENST00000317096.9;ENST00000421484.5;ENST00000435888.5;ENST00000449306.1;ENST00000469056.1;ENST00000639401.1;ENST00000638817.1;ENST00000639900.1;ENST00000639100.1
5	90517708	rs1406103521	A	ATCCC	chr5:90517696-90517702	chr5:90517689-90517704	5.61537	ENST00000315948.11;ENST00000500869.6
22	35743929	rs1347583634	TA	T	chr22:35743965-35743971	chr22:35743949-35743974	-5.61192	ENST00000405409.6;ENST00000414461.6;ENST00000438146.7;ENST00000449924.6
6	111307780	rs1420181694	TAATATTA	T	chr6:111307769-111307775	chr6:111307769-111307791	5.60904	ENST00000358835.7;ENST00000368802.8;ENST00000422377.5;ENST00000434009.5;ENST00000435970.5;ENST00000462119.5;ENST00000619481.1;ENST00000673446.1;ENST00000666581.2;ENST00000673245.1
9	37887571	rs1302603709	T	TA	chr9:37887562-37887568	chr9:37887550-37887568	-5.6035	ENST00000496760.5;ENST00000540557.1
4	30813644	rs780408387	TTTAAT	T	chr4:30813650-30813656	chr4:30813634-30813659	-5.58755	ENST00000509759.2;ENST00000511884.6;ENST00000621961.1
18	2579944	rs1475587771	TGT	T	chr18:2579974-2579980	chr18:2579974-2579996	5.58518	ENST00000261597.9;ENST00000576274.2
3	119825473	rs1228594763	A	AAAAA	chr3:119825504-119825510	chr3:119825488-119825510	-5.58343	ENST00000264235.13
2	222938472	rs1474221991	TACT	T	chr2:222938476-222938482	chr2:222938473-222938491	-5.55262	ENST00000357430.8;ENST00000392066.7;ENST00000407441.4;ENST00000495541.1
2	108791114	rs72016518	TATATT	T	chr2:108791121-108791127	chr2:108791113-108791148	-5.54366	ENST00000295124.9;ENST00000409529.6;ENST00000412964.6;ENST00000447782.1;ENST00000470608.1
9	131499906	rs1204435907	TTTGT	T	chr9:131499938-131499944	chr9:131499922-131499944	-5.53897	ENST00000321081.2;ENST00000320547.7;ENST00000357304.8;ENST00000405995.5;ENST00000465931.1;ENST00000616163.1;ENST00000651535.1
3	151434893	rs1333078769	TCTTTTTT	T	chr3:151434902-151434908	chr3:151434889-151434910	-5.53766	ENST00000282466.3;ENST00000474524.5;ENST00000489791.1;ENST00000497472.1
7	64973142	rs1341391958	AT	A	chr7:64973149-64973155	chr7:64973134-64973155	5.52443	ENST00000282869.11
15	70086913	rs1329295529	GAAAAG	G	chr15:70086921-70086927	chr15:70086900-70086927	5.51951	ENST00000317509.12;ENST00000440567.7;ENST00000451782.7;ENST00000558939.5;ENST00000557907.5;ENST00000560525.6;ENST00000559191.5;ENST00000557984.6;ENST00000558201.5;ENST00000559048.5;ENST00000559929.5;ENST00000560939.5;ENST00000560589.5;ENST00000561453.5;ENST00000557997.5;ENST00000557919.5;ENST00000558379.5;ENST00000627388.2;ENST00000654081.1
14	73114324	rs1161362257	T	TT	chr14:73114269-73114275	chr14:73114265-73114285	5.51057	ENST00000261973.12;ENST00000527432.5;ENST00000527449.1;ENST00000528081.5;ENST00000532683.5;ENST00000532483.5
19	9647918	rs1226524361	TATTTTT	T	chr19:9647934-9647940	chr19:9647911-9647940	5.50806	ENST00000293648.8;ENST00000453372.7
2	169607199	rs760818675	TATTTT	T	chr2:169607205-169607211	chr2:169607189-169607214	-5.49836	ENST00000260970.8;ENST00000417938.2;ENST00000409714.7;ENST00000414307.5;ENST00000433207.5;ENST00000448752.6;ENST00000462903.5;ENST00000530152.5
16	28837132	rs1280887991	AGACA	A	chr16:28837095-28837101	chr16:28837095-28837116	5.49479	ENST00000325215.10;ENST00000340394.12;ENST00000336783.8;ENST00000382686.8;ENST00000395547.6;ENST00000562583.5;ENST00000563314.5;ENST00000564162.1;ENST00000563565.1;ENST00000565971.5;ENST00000567024.1;ENST00000566946.5;ENST00000570200.5
18	51217085	rs1262911438	A	AT	chr18:51217086-51217092	chr18:51217071-51217094	-5.48267	ENST00000591040.1
12	132000172	rs1447791949	A	AA	chr12:132000164-132000170	chr12:132000164-132000184	-5.47837	ENST00000389561.7
1	179143315	rs1306337436	ACCAACA	A	chr1:179143307-179143313	chr1:179143290-179143314	-5.47798	ENST00000367623.8;ENST00000392043.4;ENST00000507173.5;ENST00000502732.6;ENST00000511413.5;ENST00000660584.1;ENST00000668691.1
22	41097412	rs916336155	TGT	T	chr22:41097426-41097432	chr22:41097426-41097461	5.47433	ENST00000263253.9;ENST00000674155.1
22	41179024	rs1247474986	CAATTTTTTT	C	chr22:41178981-41178987	chr22:41178981-41179006	5.46101	ENST00000263253.9;ENST00000415054.1;ENST00000420537.1;ENST00000674155.1
4	176328437	rs1553967088	T	TGGGTT	chr4:176328398-176328404	chr4:176328377-176328408	5.45986	ENST00000503362.2
13	106507628	rs926177968	AAAAAATA	A	chr13:106507621-106507627	chr13:106507617-106507645	-5.45488	ENST00000642447.1;ENST00000646441.1;ENST00000646480.1;ENST00000643990.1
1	35343481	rs770789959	A	AAA	chr1:35343496-35343502	chr1:35343494-35343515	5.45079	ENST00000314607.11;ENST00000441447.1
17	29546088	rs1331864729	T	TA	chr17:29546068-29546074	chr17:29546068-29546093	-5.43244	ENST00000261716.7
1	6846403	rs1038878160	TTTAT	T	chr1:6846408-6846414	chr1:6846398-6846419	-5.4316	ENST00000303635.12;ENST00000467404.6;ENST00000461311.1;ENST00000476163.5;ENST00000473578.5;ENST00000490738.5;ENST00000486138.1;ENST00000482934.1;ENST00000557126.5
4	177355458	rs1212159923	TGT	T	chr4:177355391-177355397	chr4:177355391-177355421	5.43124	ENST00000264596.4;ENST00000506895.1
18	68697155	rs1196730552	TTTAGT	T	chr18:68697192-68697198	chr18:68697170-68697198	5.43092	ENST00000299608.7;ENST00000443099.6;ENST00000562706.5;ENST00000569053.5;ENST00000564631.5
10	32327069	rs1390936830	A	ACACTTA	chr10:32327049-32327055	chr10:32327036-32327062	5.43033	ENST00000263062.8;ENST00000319778.11;ENST00000375110.6;ENST00000479380.2;ENST00000495790.1;ENST00000667706.1
19	55044320	rs1318504515	TTTTCTTCT	T	chr19:55044331-55044337	chr19:55044325-55044347	-5.42425	ENST00000415061.8;ENST00000585492.1;ENST00000593060.5;ENST00000591960.1;ENST00000591868.1
13	20780047	rs766899300	TG	T	chr13:20780009-20780015	chr13:20779999-20780021	-5.42336	ENST00000255305.10;ENST00000400602.2
15	65481682	rs1327337632	TACTTT	T	chr15:65481662-65481668	chr15:65481641-65481671	-5.41946	ENST00000300141.11;ENST00000321147.10;ENST00000341861.9;ENST00000358939.8;ENST00000395652.7;ENST00000558559.1;ENST00000559233.5
12	12476077	rs544063289	AAAAA	A	chr12:12476083-12476089	chr12:12476069-12476089	-5.41541	ENST00000228862.3;ENST00000298573.9
12	62472418	rs1487286666	TCTTT	T	chr12:62472406-62472412	chr12:62472406-62472429	5.41448	ENST00000393630.8;ENST00000393629.6;ENST00000546600.5;ENST00000552738.5;ENST00000549378.5;ENST00000549286.1;ENST00000552115.5;ENST00000547095.5;ENST00000641654.1
11	13709474	rs1324453481	GAACTTG	G	chr11:13709423-13709429	chr11:13709419-13709455	-5.41205	ENST00000354817.8;ENST00000524933.1;ENST00000532701.1
1	243727829	rs1303575958	A	AA	chr1:243727851-243727857	chr1:243727846-243727867	5.41006	ENST00000263826.11;ENST00000336199.9;ENST00000366540.5;ENST00000366539.6;ENST00000453572.1;ENST00000463991.5;ENST00000490018.1;ENST00000491219.6;ENST00000552631.1;ENST00000672442.1;ENST00000672238.1;ENST00000672578.1;ENST00000672679.1;ENST00000673466.1;ENST00000673400.1
3	122424491	rs538135958	AAAAA	A	chr3:122424484-122424490	chr3:122424472-122424498	-5.40513	ENST00000344337.11;ENST00000608015.1;ENST00000608756.5;ENST00000608346.1;ENST00000609469.5
3	25597625	rs981189487	C	CTAATTAATAC	chr3:25597630-25597636	chr3:25597625-25597650	5.39489	ENST00000330688.9;ENST00000437042.6;ENST00000458646.1
12	25208375	rs200038818	TTTT	T	chr12:25208331-25208337	chr12:25208329-25208349	-5.38948	ENST00000256078.10;ENST00000311936.8;ENST00000553788.6
12	79928935	rs1043850303	AAAAGAA	A	chr12:79928928-79928934	chr12:79928922-79928942	-5.38702	ENST00000261207.9;ENST00000437004.6;ENST00000450142.7;ENST00000550107.5;ENST00000550510.5;ENST00000547330.5
17	64261712	rs35054379	C	CC	chr17:64261737-64261743	chr17:64261724-64261746	5.38196	ENST00000258991.7;ENST00000583738.1;ENST00000584379.5
X	11123008	rs1395149766	ATA	A	chrX:11123017-11123023	chrX:11123017-11123044	5.3806	ENST00000321143.8;ENST00000380762.5;ENST00000657361.1
14	103342344	rs1236303996	CAA	C	chr14:103342388-103342394	chr14:103342380-103342397	-5.35548	ENST00000216554.8;ENST00000392715.6;ENST00000558506.1;ENST00000561406.1
7	130398624	rs1554415943	T	TTTTTTT	chr7:130398573-130398579	chr7:130398565-130398579	5.35456	ENST00000223208.10;ENST00000485736.5;ENST00000541543.5
7	30014691	rs777072347	CTC	C	chr7:30014666-30014672	chr7:30014650-30014673	-5.34925	ENST00000222803.10;ENST00000419103.1;ENST00000419018.1;ENST00000412494.1;ENST00000422239.6
15	89316308	rs1411689103	GAAGA	G	chr15:89316319-89316325	chr15:89316318-89316347	-5.33614	ENST00000300027.12;ENST00000268124.10;ENST00000310775.12;ENST00000447611.6;ENST00000561894.1;ENST00000566895.5;ENST00000566615.1;ENST00000631044.2;ENST00000635831.1
21	37520383	rs773948465	ACATTTT	A	chr21:37520415-37520421	chr21:37520415-37520437	-5.33553	ENST00000647188.2;ENST00000646548.1
8	143655656	rs1459189224	CA	C	chr8:143655713-143655719	chr8:143655710-143655729	-5.32663	ENST00000501748.3
16	69682647	rs1316669672	AACTCA	A	chr16:69682702-69682708	chr16:69682698-69682725	-5.31664	ENST00000354436.6;ENST00000349945.7;ENST00000393742.7;ENST00000426654.6;ENST00000563474.2;ENST00000562429.1;ENST00000567239.5;ENST00000565301.2;ENST00000566899.6;ENST00000567990.5;ENST00000627621.3;ENST00000650987.1
19	57256674	rs1291192160	GATATTGG	G	chr19:57256610-57256616	chr19:57256610-57256632	5.29984	ENST00000414468.3
1	117059325	rs990352574	AA	A	chr1:117059317-117059323	chr1:117059316-117059337	-5.29917	ENST00000445523.1
1	45513186	rs1557612412	TCTT	T	chr1:45513190-45513196	chr1:45513180-45513201	-5.297	ENST00000262746.5;ENST00000319248.13;ENST00000372079.1;ENST00000401061.9
8	56068850	rs112080825	AGA	A	chr8:56068863-56068869	chr8:56068849-56068879	5.28726	ENST00000519807.5
22	35741867	rs754192888	CTCC	C	chr22:35741846-35741852	chr22:35741831-35741852	5.28451	ENST00000405409.6;ENST00000438146.7
17	65011466	rs1397287444	ATATTA	A	chr17:65011459-65011465	chr17:65011453-65011476	-5.27423	ENST00000439174.7
2	119760755	rs1467822959	TGGC	T	chr2:119760784-119760790	chr2:119760784-119760808	5.26433	ENST00000263708.7;ENST00000420482.5;ENST00000460162.1;ENST00000460289.5;ENST00000488279.6;ENST00000485247.1
2	207533361	rs896842511	TCTCT	T	chr2:207533366-207533372	chr2:207533354-207533376	-5.26178	ENST00000353267.8;ENST00000421139.5;ENST00000432329.6;ENST00000430624.5;ENST00000445803.5;ENST00000452474.5;ENST00000494094.5
1	205630718	rs1403795076	TGTTT	T	chr1:205630711-205630717	chr1:205630709-205630731	-5.25557	ENST00000289703.8;ENST00000357992.9;ENST00000616704.4
12	66456376	rs1457692485	AAACA	A	chr12:66456366-66456372	chr12:66456355-66456377	-5.25331	ENST00000359742.8;ENST00000398016.7;ENST00000538164.5;ENST00000538211.5;ENST00000540433.5;ENST00000540854.5;ENST00000536215.5;ENST00000535002.1;ENST00000543172.5
12	70293105	rs1031502783	CACTT	C	chr12:70293113-70293119	chr12:70293096-70293123	-5.24956	ENST00000229195.7;ENST00000418359.7;ENST00000552319.5;ENST00000550641.6;ENST00000550160.5;ENST00000551043.5;ENST00000551661.5;ENST00000547321.5;ENST00000547867.5;ENST00000549750.5;ENST00000552231.6;ENST00000550194.5;ENST00000553078.5;ENST00000552422.5;ENST00000552483.5;ENST00000553020.5;ENST00000548741.5;ENST00000551873.5;ENST00000548599.5;ENST00000549443.5;ENST00000547780.5;ENST00000548159.5;ENS…
6	145799474	rs1448681333	A	ACATA	chr6:145799498-145799504	chr6:145799485-145799514	5.20219	ENST00000237281.5;ENST00000629681.1
13	77000195	rs1454842627	CC	C	chr13:77000170-77000176	chr13:77000141-77000176	5.19489	ENST00000377453.9;ENST00000477982.2;ENST00000485797.2;ENST00000616833.6;ENST00000637192.1;ENST00000635905.1;ENST00000636780.2;ENST00000636183.2;ENST00000635915.1;ENST00000636681.1;ENST00000637278.1;ENST00000638147.2;ENST00000636705.1;ENST00000638101.1;ENST00000635838.1;ENST00000636767.2;ENST00000635761.1;ENST00000636525.2;ENST00000637397.2
1	217653736	rs1337152686	GAGG	G	chr1:217653747-217653753	chr1:217653747-217653774	5.1921	ENST00000366933.5;ENST00000470448.5
X	129804359	rs749870402	TCTCTCTCT	T	chrX:129804415-129804421	chrX:129804401-129804421	5.18587	ENST00000357166.11
15	36718808	rs371540820	TATGC	T	chr15:36718783-36718789	chr15:36718783-36718807	5.18506	ENST00000338183.8;ENST00000437989.6;ENST00000562489.1;ENST00000562877.5;ENST00000569302.6;ENST00000566932.5;ENST00000566621.6;ENST00000567389.5;ENST00000570265.6;ENST00000566677.1;ENST00000565792.5;ENST00000646533.1;ENST00000642817.1;ENST00000643612.1;ENST00000646657.1
13	110894919	rs1420325663	AA	A	chr13:110894910-110894916	chr13:110894903-110894925	-5.18133	ENST00000267339.6;ENST00000310847.8;ENST00000426991.2;ENST00000465753.1;ENST00000475809.1;ENST00000489973.6;ENST00000494859.5
2	20276005	rs1169811146	T	TACT	chr2:20276013-20276019	chr2:20275998-20276021	5.17868	ENST00000319801.9;ENST00000338086.9;ENST00000361078.6;ENST00000403432.5;ENST00000440577.5
10	93528911	rs1373457595	TTA	T	chr10:93528858-93528864	chr10:93528858-93528883	5.17178	ENST00000371485.8
11	95184478	rs757169940	CTCC	C	chr11:95184426-95184432	chr11:95184420-95184445	-5.16716	ENST00000278499.6;ENST00000416495.6;ENST00000534864.6;ENST00000534891.6;ENST00000536441.7;ENST00000657854.1;ENST00000665652.1;ENST00000670623.1
6	99562425	rs1461974233	ATTA	A	chr6:99562418-99562424	chr6:99562411-99562433	-5.16506	ENST00000326298.8;ENST00000369220.8;ENST00000369217.8;ENST00000484049.6;ENST00000482541.2;ENST00000518714.5;ENST00000521017.5;ENST00000520371.5;ENST00000523961.5;ENST00000524049.5;ENST00000520429.6;ENST00000523985.5;ENST00000523639.5;ENST00000523541.1;ENST00000523799.5;ENST00000607332.2;ENST00000627680.2;ENST00000623858.2;ENST00000651400.1
12	45725540	rs938353987	TTTT	T	chr12:45725591-45725597	chr12:45725577-45725597	5.16201	ENST00000609803.2
2	150487465	rs568179306	A	AAGAAA	chr2:150487470-150487476	chr2:150487456-150487476	-5.14413	ENST00000263895.8;ENST00000375734.6;ENST00000439275.1;ENST00000454202.5
5	74720743	rs1554037170	GTCGAG	G	chr5:74720777-74720783	chr5:74720774-74720794	-5.1366	ENST00000261416.12;ENST00000505859.1;ENST00000503312.5;ENST00000504459.5;ENST00000509579.1;ENST00000513336.5;ENST00000513539.1;ENST00000511181.5
12	94369728	rs1381799507	T	TT	chr12:94369741-94369747	chr12:94369724-94369747	-5.13366	ENST00000339839.9;ENST00000397807.6;ENST00000397809.10;ENST00000547575.5;ENST00000547232.5
19	14167148	rs1207224063	TT	T	chr19:14167102-14167108	chr19:14167086-14167108	5.13253	ENST00000340736.10;ENST00000361434.7;ENST00000588387.2;ENST00000592086.1;ENST00000591528.1
14	70326299	rs74353890	AAAAA	A	chr14:70326263-70326269	chr14:70326251-70326275	-5.13054	ENST00000389912.7;ENST00000557612.5;ENST00000555601.1;ENST00000554366.5;ENST00000621525.4;ENST00000655620.1
5	78083887	rs1378957728	TAAATATTT	T	chr5:78083905-78083911	chr5:78083884-78083911	5.12317	ENST00000255194.11;ENST00000519295.5
11	65502475	rs746808979	CAA	C	chr11:65502458-65502464	chr11:65502446-65502469	-5.12045	ENST00000508832.2;ENST00000534336.1;ENST00000616527.4;ENST00000619449.2
4	73198977	rs1424635744	TAAAC	T	chr4:73198959-73198965	chr4:73198946-73198965	-5.10572	ENST00000330838.10;ENST00000358602.9;ENST00000509867.6;ENST00000559367.1;ENST00000561029.1;ENST00000558247.5;ENST00000639793.1
12	68662143	rs1393466248	T	TGTGTAT	chr12:68662107-68662113	chr12:68662102-68662123	5.10067	ENST00000250559.14
5	181188429	rs1339673286	TTTCG	T	chr5:181188475-181188481	chr5:181188457-181188488	-5.10032	ENST00000658296.1;ENST00000655600.1
4	112188719	rs529187809	CTTTTCC	C	chr4:112188672-112188678	chr4:112188666-112188686	-5.09567	ENST00000309733.6
1	212898541	rs1242828641	TATGTT	T	chr1:212898488-212898494	chr1:212898488-212898510	5.09189	ENST00000366971.9
18	75216129	rs1420645964	A	AATAA	chr18:75216111-75216117	chr18:75216111-75216124	-5.09182	ENST00000322038.5;ENST00000580243.2
1	231364970	rs1176987044	TAAAT	T	chr1:231364975-231364981	chr1:231364957-231364981	5.08452	ENST00000366641.4;ENST00000653908.1;ENST00000653198.1;ENST00000667629.1
18	68697159	rs1555688297	GTTT	G	chr18:68697192-68697198	chr18:68697170-68697198	5.07626	ENST00000299608.7;ENST00000443099.6;ENST00000562706.5;ENST00000569053.5;ENST00000564631.5
1	205747973	rs1224558092	AATTA	A	chr1:205747985-205747991	chr1:205747969-205747991	5.07608	ENST00000367142.5
7	127822587	rs1375501799	ATGTTTTTTG	A	chr7:127822547-127822553	chr7:127822547-127822568	5.07252	ENST00000354725.8;ENST00000468166.5;ENST00000465900.5
12	26121248	rs878881916	TAAGAT	T	chr12:26121241-26121247	chr12:26121236-26121255	-5.06029	ENST00000242728.5
6	30614258	rs952022778	GAAGGG	G	chr6:30614264-30614270	chr6:30614252-30614278	-5.05744	ENST00000376511.7;ENST00000484449.1
17	29560651	rs1245114706	TTTTCT	T	chr17:29560665-29560671	chr17:29560646-29560673	5.02821	ENST00000307201.5;ENST00000581474.1
16	85672579	rs776694755	TATT	T	chr16:85672602-85672608	chr16:85672601-85672621	5.02279	ENST00000253458.12;ENST00000393243.5;ENST00000405402.6;ENST00000412692.5;ENST00000438180.1;ENST00000469381.1;ENST00000471070.1
9	38407905	rs1206287562	TT	T	chr9:38407958-38407964	chr9:38407946-38407967	-5.02266	ENST00000377694.2
X	74608375	rs1184266022	TTCTATCTCCA	T	chrX:74608414-74608420	chrX:74608399-74608420	5.01989	ENST00000332687.11;ENST00000349225.2
12	69481160	rs1207955755	TA	T	chr12:69481148-69481154	chr12:69481148-69481169	5.01815	ENST00000547219.5;ENST00000550389.5;ENST00000550316.5;ENST00000550937.5;ENST00000549921.5;ENST00000547414.5;ENST00000550169.5;ENST00000549092.5;ENST00000548154.5
X	40606431	rs1212578336	ACACACAAAAA	A	chrX:40606421-40606427	chrX:40606420-40606447	-5.01772	ENST00000378438.9;ENST00000635774.1;ENST00000636409.1;ENST00000637327.1;ENST00000636574.1;ENST00000635829.1;ENST00000637482.1;ENST00000636251.1;ENST00000636580.2;ENST00000636787.1;ENST00000636639.1;ENST00000637526.1;ENST00000635734.1;ENST00000636287.1
5	17224597	rs1487509170	ATA	A	chr5:17224600-17224606	chr5:17224588-17224608	-5.01245	ENST00000322611.4;ENST00000606445.1;ENST00000616743.1
10	68335487	rs1385808230	CC	C	chr10:68335425-68335431	chr10:68335425-68335448	5.002	ENST00000265866.11;ENST00000354695.5;ENST00000461310.5;ENST00000469172.5;ENST00000467249.1;ENST00000480987.5;ENST00000486854.5
1	53820674	rs1480597774	A	AAAAAAATA	chr1:53820683-53820689	chr1:53820662-53820690	5.00087	ENST00000371429.4;ENST00000480952.1
3	120781712	rs1559836357	TTTCT	T	chr3:120781668-120781674	chr3:120781662-120781687	-4.98977	ENST00000283875.6
19	55044299	rs1242933115	A	AAAGAAGA	chr19:55044331-55044337	chr19:55044325-55044347	4.98632	ENST00000585492.1;ENST00000586961.1;ENST00000593060.5;ENST00000591960.1;ENST00000591868.1
19	21121470	rs1412944806	TT	T	chr19:21121415-21121421	chr19:21121415-21121435	4.98492	ENST00000456283.7;ENST00000596053.5;ENST00000610902.4;ENST00000613286.4
17	75162318	rs1555653735	T	TT	chr17:75162340-75162346	chr17:75162311-75162346	-4.97487	ENST00000584079.5;ENST00000580380.1
1	151402828	rs965748100	AC	A	chr1:151402778-151402784	chr1:151402777-151402789	-4.97089	ENST00000271715.7;ENST00000358476.7;ENST00000368863.6;ENST00000392723.5
21	32758954	rs1283807128	TTT	T	chr21:32758939-32758945	chr21:32758924-32758946	4.96694	ENST00000290178.4;ENST00000331923.9;ENST00000443785.5;ENST00000472588.5
2	108791116	rs1263900851	TATT	T	chr2:108791121-108791127	chr2:108791113-108791148	-4.95599	ENST00000295124.9;ENST00000409529.6;ENST00000412964.6;ENST00000447782.1;ENST00000470608.1
6	79039826	rs1237990515	AC	A	chr6:79039847-79039853	chr6:79039837-79039853	4.95303	ENST00000275034.5
19	21121404	rs1222361772	TA	T	chr19:21121424-21121430	chr19:21121415-21121435	-4.94973	ENST00000456283.7;ENST00000596053.5;ENST00000610902.4;ENST00000613286.4
6	24719131	rs1264228341	G	GG	chr6:24719138-24719144	chr6:24719125-24719144	-4.93162	ENST00000378119.9;ENST00000378102.3
5	65665730	rs1169192350	T	TTT	chr5:65665700-65665706	chr5:65665700-65665717	-4.92798	ENST00000231526.8;ENST00000399438.8;ENST00000512009.5
4	41946131	rs1389178970	ATA	A	chr4:41946108-41946114	chr4:41946100-41946122	-4.92182	ENST00000264452.9;ENST00000325094.9;ENST00000506794.1;ENST00000504986.6;ENST00000508448.5;ENST00000513558.1;ENST00000513702.5
4	99548466	rs374712430	CTCAAC	C	chr4:99548446-99548452	chr4:99548431-99548452	4.92088	ENST00000273962.7;ENST00000394877.7;ENST00000394876.7
12	94369719	rs1398323449	TAA	T	chr12:94369741-94369747	chr12:94369724-94369747	4.9049	ENST00000339839.9;ENST00000397807.6;ENST00000397809.10;ENST00000547575.5;ENST00000547232.5
11	65500950	rs1479842844	GAAG	G	chr11:65500913-65500919	chr11:65500913-65500939	4.90051	ENST00000534336.1;ENST00000544868.2;ENST00000619449.2
1	61093076	rs747962426	AATTA	A	chr1:61093021-61093027	chr1:61093021-61093042	4.89855	ENST00000371184.6;ENST00000371189.8;ENST00000371187.7;ENST00000371185.6;ENST00000371191.5;ENST00000403491.8;ENST00000407417.7;ENST00000476646.5;ENST00000479364.1;ENST00000485903.6;ENST00000496712.1;ENST00000603233.2;ENST00000664149.1;ENST00000664495.1;ENST00000662015.1;ENST00000670151.1
8	143655670	rs1284793787	TG	T	chr8:143655710-143655716	chr8:143655710-143655729	4.8983	ENST00000501748.3
6	140813300	rs1434290372	TTGATAAAT	T	chr6:140813309-140813315	chr6:140813299-140813319	-4.89329	ENST00000650553.1
1	61239533	rs902382880	TTATCCT	T	chr1:61239485-61239491	chr1:61239475-61239499	-4.89322	ENST00000371184.6;ENST00000371189.8;ENST00000371187.7;ENST00000371185.6;ENST00000371191.5;ENST00000403491.8;ENST00000407417.7;ENST00000476646.5;ENST00000479364.1;ENST00000485903.6;ENST00000664149.1;ENST00000664495.1;ENST00000662015.1;ENST00000663597.1;ENST00000670151.1
7	3414960	rs1382010445	ATTAA	A	chr7:3414946-3414952	chr7:3414946-3414972	4.88849	ENST00000389531.7;ENST00000404826.7;ENST00000615806.4
1	204551043	rs1287757527	T	TGTTCT	chr1:204551004-204551010	chr1:204550987-204551011	4.88748	ENST00000367183.7;ENST00000367182.8;ENST00000391947.6;ENST00000454264.6;ENST00000463049.5;ENST00000614459.4;ENST00000621032.4;ENST00000612738.4;ENST00000616250.4
1	77616535	rs555131825	CAC	C	chr1:77616491-77616497	chr1:77616477-77616497	4.88712	ENST00000370798.5;ENST00000370801.8;ENST00000481346.5;ENST00000476275.5
X	130056694	rs1330345744	TTTGT	T	chrX:130056676-130056682	chrX:130056676-130056697	4.88591	ENST00000218147.11;ENST00000456822.5;ENST00000540052.5
12	116226006	rs1362921345	ATACA	A	chr12:116225953-116225959	chr12:116225937-116225959	4.88304	ENST00000281928.8;ENST00000551197.2;ENST00000548743.2;ENST00000647567.1;ENST00000650226.1
12	45432261	rs1423718927	TTCTTT	T	chr12:45432267-45432273	chr12:45432251-45432280	-4.87507	ENST00000320560.13;ENST00000425752.6;ENST00000441606.2
17	8466143	rs895841122	ATTATA	A	chr17:8466102-8466108	chr17:8466102-8466124	4.86803	ENST00000334527.11;ENST00000380025.8;ENST00000402554.7;ENST00000578172.1;ENST00000585098.5;ENST00000581679.1;ENST00000583683.1
3	183884338	rs1246817982	A	ATCTAATTA	chr3:183884358-183884364	chr3:183884343-183884364	-4.85679	ENST00000311101.9;ENST00000317096.9;ENST00000421484.5;ENST00000435888.5;ENST00000449306.1;ENST00000469056.1;ENST00000639401.1;ENST00000638817.1;ENST00000639900.1;ENST00000639100.1
13	79328490	rs1317112123	TATTAAT	T	chr13:79328509-79328515	chr13:79328489-79328515	4.8563	ENST00000267229.11;ENST00000438724.5;ENST00000438737.2;ENST00000449987.6;ENST00000622611.4
11	16756262	rs1240810644	GA	G	chr11:16756219-16756225	chr11:16756219-16756243	4.84948	ENST00000228136.9;ENST00000524508.1
19	36219505	rs1468806555	GA	G	chr19:36219561-36219567	chr19:36219561-36219580	4.84944	ENST00000355114.9;ENST00000443387.2;ENST00000456324.5;ENST00000586094.5;ENST00000591063.5
10	51479027	rs34349953	G	GG	chr10:51479072-51479078	chr10:51479072-51479093	-4.8482	ENST00000373980.11;ENST00000373976.9;ENST00000401604.8;ENST00000643582.1;ENST00000645790.1;ENST00000643704.1;ENST00000645324.1
14	60293659	rs1466646581	CTC	C	chr14:60293648-60293654	chr14:60293648-60293665	4.84751	ENST00000395076.9
14	58293077	rs1566653889	TTT	T	chr14:58293070-58293076	chr14:58293066-58293087	-4.83845	ENST00000551597.6;ENST00000555037.1;ENST00000554218.1;ENST00000554378.5;ENST00000555275.5;ENST00000556002.5;ENST00000555707.5;ENST00000557660.5;ENST00000553657.5;ENST00000554360.5;ENST00000556400.5
1	66986756	rs1381934699	TGT	T	chr1:66986780-66986786	chr1:66986764-66986800	-4.8378	ENST00000355356.3;ENST00000357692.6;ENST00000355977.10;ENST00000371018.7
12	89623074	rs35362048	A	ACAA	chr12:89623091-89623097	chr12:89623075-89623102	4.83305	ENST00000261173.6;ENST00000359142.7;ENST00000393164.6;ENST00000428670.7
X	120626164	rs745706141	ACA	A	chrX:120626138-120626144	chrX:120626126-120626144	4.82972	ENST00000304661.6;ENST00000371313.2
11	74961018	rs1478465166	TATAAGGA	T	chr11:74961006-74961012	chr11:74960994-74961023	-4.82667	ENST00000263672.11;ENST00000527225.1;ENST00000527290.1;ENST00000526883.1;ENST00000528265.1;ENST00000526361.1;ENST00000532972.5;ENST00000530257.5;ENST00000610881.4
6	147353992	rs1336931919	GA	G	chr6:147354021-147354027	chr6:147354021-147354048	4.82358	ENST00000321680.10;ENST00000367480.7;ENST00000367481.7;ENST00000367475.6;ENST00000392291.2
1	231529263	rs1558115556	GG	G	chr1:231529233-231529239	chr1:231529225-231529254	4.82165	ENST00000366639.9;ENST00000413309.3;ENST00000476913.1;ENST00000602567.1;ENST00000602825.5;ENST00000602956.5;ENST00000602962.5;ENST00000602885.5;ENST00000602634.5;ENST00000644515.1;ENST00000646525.1;ENST00000647072.1
3	172084861	rs1171993032	TAATTT	T	chr3:172084852-172084858	chr3:172084852-172084876	4.8216	ENST00000336824.8;ENST00000416957.5;ENST00000415807.7;ENST00000421757.5;ENST00000423424.5;ENST00000469491.5
14	58235463	rs1181422143	CTTC	C	chr14:58235467-58235473	chr14:58235460-58235479	-4.82135	ENST00000254286.9;ENST00000554218.1
11	118751966	rs1399518958	A	AGCTC	chr11:118751970-118751976	chr11:118751957-118751976	-4.81949	ENST00000529162.1;ENST00000534980.7;ENST00000620157.4;ENST00000617381.4
12	76067497	rs765834945	AAGA	A	chr12:76067502-76067508	chr12:76067494-76067511	-4.81453	ENST00000261182.12;ENST00000393263.7;ENST00000431879.7;ENST00000535020.6;ENST00000550934.5;ENST00000549988.5;ENST00000548044.5;ENST00000551600.5;ENST00000548273.5;ENST00000547773.5;ENST00000551992.5;ENST00000547479.5;ENST00000544816.5;ENST00000552342.5;ENST00000551524.5;ENST00000547704.5;ENST00000542344.5;ENST00000552056.5;ENST00000549596.5;ENST00000618691.5
X	13773311	rs11305581	TTTTTT	T	chrX:13773266-13773272	chrX:13773265-13773286	-4.81224	ENST00000316715.9;ENST00000454189.6;ENST00000472735.5;ENST00000493677.5
5	154023878	rs961595083	AAAAAGA	A	chr5:154023890-154023896	chr5:154023871-154023896	-4.80743	ENST00000351797.9;ENST00000522858.5;ENST00000520667.5;ENST00000520313.5
12	131731900	rs1376482540	AC	A	chr12:131731859-131731865	chr12:131731852-131731872	-4.80646	ENST00000261674.8;ENST00000535202.1;ENST00000535236.5;ENST00000538548.5;ENST00000541286.5
1	50845121	rs1261502576	AAGAAAAAAA	A	chr1:50845131-50845137	chr1:50845112-50845137	4.80607	ENST00000371778.5;ENST00000396153.7;ENST00000487898.1
12	133113135	rs1365237663	TT	T	chr12:133113154-133113160	chr12:133113145-133113166	4.80233	ENST00000537226.2;ENST00000650709.1
22	28443883	rs1403907605	G	GG	chr22:28443930-28443936	chr22:28443928-28443954	4.7992	ENST00000397906.6
1	234374173	rs1336004759	TCTTCT	T	chr1:234374157-234374163	chr1:234374157-234374184	-4.79859	ENST00000366615.10;ENST00000366612.1;ENST00000366613.1;ENST00000619305.1
11	117056124	rs1240925282	A	ACCA	chr11:117056117-117056123	chr11:117056102-117056133	4.78496	ENST00000375300.6;ENST00000415541.5;ENST00000445177.5;ENST00000446921.6;ENST00000485363.1
11	74954730	rs1403337637	AAAATA	A	chr11:74954721-74954727	chr11:74954718-74954729	4.78392	ENST00000263672.11;ENST00000527225.1;ENST00000527290.1;ENST00000526883.1;ENST00000528265.1;ENST00000526361.1;ENST00000532972.5;ENST00000530257.5;ENST00000610881.4
6	145796024	rs1240257048	C	CAATG	chr6:145796070-145796076	chr6:145796058-145796076	-4.78264	ENST00000237281.5
9	128917061	rs1292950606	T	TAA	chr9:128917031-128917037	chr9:128917031-128917072	-4.78065	ENST00000259324.5;ENST00000372599.7;ENST00000372600.8
6	147339678	rs1272179471	TTATACT	T	chr6:147339669-147339675	chr6:147339669-147339687	4.77963	ENST00000321680.10;ENST00000367480.7;ENST00000367481.7;ENST00000367475.6;ENST00000392291.2
3	125286667	rs960808190	ATA	A	chr3:125286673-125286679	chr3:125286657-125286679	4.77245	ENST00000360647.8;ENST00000468369.5;ENST00000492394.5;ENST00000484491.5;ENST00000485866.5;ENST00000497929.1
10	51636097	rs375689233	TTTTAT	T	chr10:51636103-51636109	chr10:51636091-51636117	-4.77177	ENST00000373980.11;ENST00000373976.9;ENST00000401604.8;ENST00000643582.1;ENST00000643704.1;ENST00000645324.1
3	125529401	rs1308072284	TCCTGATACC	T	chr3:125529360-125529366	chr3:125529352-125529372	4.76534	ENST00000296220.6
3	64011169	rs376191619	AGATAGATA	A	chr3:64011178-64011184	chr3:64011168-64011187	-4.76492	ENST00000295901.8;ENST00000394431.6;ENST00000467853.5;ENST00000463139.5;ENST00000480205.5;ENST00000472046.1;ENST00000476464.5;ENST00000482510.5;ENST00000492933.5
4	123739167	rs199775634	C	CGG	chr4:123739120-123739126	chr4:123739116-123739133	4.75218	ENST00000508111.5;ENST00000511919.5;ENST00000657410.1;ENST00000664622.1;ENST00000660330.1;ENST00000671094.1;ENST00000666490.1;ENST00000666756.1;ENST00000670311.1;ENST00000669505.1;ENST00000668255.1;ENST00000670449.1;ENST00000668501.1
22	41603645	rs1187644146	AGA	A	chr22:41603638-41603644	chr22:41603636-41603660	-4.75008	ENST00000263256.7;ENST00000463886.1;ENST00000482612.1
5	122064562	rs1429988628	TTTAAT	T	chr5:122064578-122064584	chr5:122064561-122064591	4.74752	ENST00000231004.5;ENST00000504881.1
2	69910262	rs1299545667	AGTGA	A	chr2:69910218-69910224	chr2:69910218-69910242	4.74416	ENST00000435990.5
1	50704989	rs1188234000	TCCAAGATT	T	chr1:50704954-50704960	chr1:50704937-50704962	4.72266	ENST00000371778.5;ENST00000396153.7;ENST00000494400.5
X	103253260	rs761031398	TTGGT	T	chrX:103253284-103253290	chrX:103253262-103253300	-4.71452	ENST00000360000.8;ENST00000372685.8
17	75162317	rs1568042587	AT	A	chr17:75162340-75162346	chr17:75162311-75162346	4.71038	ENST00000584079.5;ENST00000580380.1
12	22516397	rs1195194643	TTATT	T	chr12:22516390-22516396	chr12:22516375-22516409	4.70988	ENST00000333957.8;ENST00000396028.6;ENST00000446597.5;ENST00000508615.3;ENST00000536386.5;ENST00000542683.1;ENST00000542676.5;ENST00000545552.5;ENST00000541310.5;ENST00000661495.1
17	30520952	rs558141860	ATGAACTCAA	A	chr17:30520938-30520944	chr17:30520925-30520954	4.70137	ENST00000225724.9;ENST00000414833.2;ENST00000451249.6;ENST00000467337.6;ENST00000477885.1;ENST00000494918.1;ENST00000581721.5
4	112938936	rs1156355379	CAG	C	chr4:112938984-112938990	chr4:112938982-112939005	4.69945	ENST00000506722.5;ENST00000503271.5;ENST00000503423.6;ENST00000672209.1;ENST00000672930.1;ENST00000671951.1;ENST00000673298.1;ENST00000672246.1;ENST00000672362.1;ENST00000672793.1;ENST00000672312.1;ENST00000672356.1;ENST00000672350.1;ENST00000672955.1;ENST00000672684.1;ENST00000673430.1;ENST00000672830.1;ENST00000671704.1;ENST00000672934.1;ENST00000671906.1;ENST00000672696.1;ENST00000673109.1;ENS…
1	197128763	rs869251214	AATAATA	A	chr1:197128753-197128759	chr1:197128750-197128779	-4.6984	ENST00000294732.11;ENST00000367409.9;ENST00000367408.5
1	112913641	rs1053489884	AAGCTA	A	chr1:112913649-112913655	chr1:112913634-112913655	4.68845	ENST00000369626.8;ENST00000538576.5
1	205613347	rs966406606	AAAAAGA	A	chr1:205613355-205613361	chr1:205613338-205613366	-4.68325	ENST00000357992.9;ENST00000616704.4
7	69607506	rs1182772040	TAATT	T	chr7:69607566-69607572	chr7:69607560-69607580	-4.68049	ENST00000342771.10;ENST00000403018.3;ENST00000406775.6;ENST00000643936.1;ENST00000644939.1
12	131731910	rs1248527989	T	TC	chr12:131731859-131731865	chr12:131731852-131731872	4.67908	ENST00000261674.8;ENST00000535202.1;ENST00000535236.5;ENST00000538548.5;ENST00000541286.5
14	66824203	rs1292092949	TCTTT	T	chr14:66824190-66824196	chr14:66824188-66824214	-4.67889	ENST00000315266.9;ENST00000459628.5;ENST00000478722.5;ENST00000543237.5;ENST00000544752.6;ENST00000555668.5;ENST00000556020.1;ENST00000553936.5;ENST00000557654.5;ENST00000556633.5
22	21653306	rs752250453	CCTGCCCGAC	C	chr22:21653354-21653360	chr22:21653354-21653371	4.66601	ENST00000385018.1;ENST00000498589.1
19	56087594	rs1422764278	G	GG	chr19:56087576-56087582	chr19:56087569-56087600	4.66177	ENST00000610935.2
12	112233649	rs1171300671	CT	C	chr12:112233627-112233633	chr12:112233626-112233647	-4.65984	ENST00000377560.9;ENST00000550722.5
1	24660684	rs1398153997	TACGTAAG	T	chr1:24660693-24660699	chr1:24660692-24660718	4.65892	ENST00000323848.14;ENST00000374389.8;ENST00000447431.6;ENST00000461768.5;ENST00000479034.5;ENST00000488317.1;ENST00000485541.1;ENST00000496882.5;ENST00000596378.1
5	142153271	rs1161400339	T	TTTT	chr5:142153261-142153267	chr5:142153261-142153283	-4.65845	ENST00000253814.6;ENST00000503388.1
20	35057043	rs1169375698	AATA	A	chr20:35057053-35057059	chr20:35057027-35057059	4.65762	ENST00000252015.3;ENST00000451813.6
1	167790783	rs1200655993	ATTTTTGTGAA	A	chr1:167790794-167790800	chr1:167790792-167790821	-4.65645	ENST00000359523.7;ENST00000392121.7
2	31922089	rs1311348779	TAT	T	chr2:31922105-31922111	chr2:31922088-31922111	4.655	ENST00000295065.9;ENST00000379383.7;ENST00000404530.5;ENST00000413686.1;ENST00000426310.6;ENST00000422936.5;ENST00000446765.5;ENST00000490459.5
7	44829663	rs1456080552	CTGGGGATAGG	C	chr7:44829676-44829682	chr7:44829663-44829684	-4.65339	ENST00000222690.10
3	179588200	rs1236374319	TTCT	T	chr3:179588204-179588210	chr3:179588194-179588212	-4.6528	ENST00000392662.5;ENST00000429709.7;ENST00000450518.6;ENST00000461125.1
12	48954587	rs942382093	AAAGA	A	chr12:48954578-48954584	chr12:48954573-48954592	-4.65225	ENST00000256682.9;ENST00000398092.4;ENST00000447318.6;ENST00000472621.1;ENST00000485410.5;ENST00000539611.1;ENST00000541236.5;ENST00000545855.1;ENST00000541967.1;ENST00000541959.5
14	51730152	rs1206936626	AAAGA	A	chr14:51730198-51730204	chr14:51730197-51730227	4.6522	ENST00000344768.10;ENST00000356218.8;ENST00000395718.6;ENST00000557522.1;ENST00000554167.5
15	72591274	rs1378362696	TTT	T	chr15:72591267-72591273	chr15:72591257-72591280	-4.64893	ENST00000379887.9;ENST00000566291.1
13	20019833	rs751828211	TTAGT	T	chr13:20019779-20019785	chr13:20019779-20019804	4.64134	ENST00000382881.7;ENST00000382874.6;ENST00000382871.3;ENST00000610343.4
3	41240076	rs772921930	T	TAATT	chr3:41240077-41240083	chr3:41240057-41240086	4.6396	ENST00000349496.11;ENST00000396185.8;ENST00000396183.7;ENST00000471014.2;ENST00000643031.1
14	39182117	rs1186994805	TGTC	T	chr14:39182130-39182136	chr14:39182119-39182149	-4.6333	ENST00000216832.9;ENST00000557680.1
7	6461805	rs983711659	AAA	A	chr7:6461785-6461791	chr7:6461773-6461791	4.63125	ENST00000258739.9;ENST00000436575.5;ENST00000454368.2;ENST00000463747.1
8	140516689	rs869133481	T	TT	chr8:140516675-140516681	chr8:140516675-140516687	-4.62847	ENST00000220913.10
5	5469760	rs1268678440	TTT	T	chr5:5469734-5469740	chr5:5469727-5469746	-4.62808	ENST00000296564.9
20	41593020	rs1447346779	A	AA	chr20:41592969-41592975	chr20:41592951-41592975	-4.62538	ENST00000373233.8;ENST00000373222.3;ENST00000440647.1;ENST00000482596.1
6	163572560	rs901426577	AGTTA	A	chr6:163572518-163572524	chr6:163572502-163572527	4.62387	ENST00000361752.8;ENST00000361758.8
17	44442230	rs1383157867	ACC	A	chr17:44442205-44442211	chr17:44442198-44442211	4.61989	ENST00000335500.8;ENST00000590041.5;ENST00000586037.5;ENST00000585614.1;ENST00000587228.5;ENST00000591680.6;ENST00000592746.5;ENST00000586265.5
2	180984823	rs1003608703	TAATT	T	chr2:180984813-180984819	chr2:180984807-180984842	4.61782	ENST00000392415.6;ENST00000410062.9;ENST00000602762.5;ENST00000602291.5;ENST00000602475.5;ENST00000602303.5;ENST00000602632.1;ENST00000602959.5;ENST00000602479.5;ENST00000602499.5;ENST00000602888.5;ENST00000602710.5
6	105081103	rs1213838965	C	CATAACC	chr6:105081095-105081101	chr6:105081087-105081116	4.61658	ENST00000345080.5
19	55107934	rs1393647794	T	TTTTTT	chr19:55107905-55107911	chr19:55107887-55107911	-4.61026	ENST00000263433.8;ENST00000435544.6;ENST00000592993.1
8	115411019	rs533560952	TAATAT	T	chr8:115411009-115411015	chr8:115410996-115411015	4.60865	ENST00000395715.7;ENST00000640765.1
7	106249499	rs1478523105	AAAATTCC	A	chr7:106249483-106249489	chr7:106249469-106249489	4.60644	ENST00000222553.8
7	76327429	rs1208411062	AAAGAA	A	chr7:76327436-76327442	chr7:76327419-76327442	-4.59991	ENST00000307630.5
5	57217937	rs1006633917	TTTCTT	T	chr5:57217945-57217951	chr5:57217934-57217952	-4.59902	ENST00000264779.6;ENST00000424459.7;ENST00000506184.7;ENST00000514387.6;ENST00000511209.5
10	27046119	rs1358895905	TCTCAGT	T	chr10:27046126-27046132	chr10:27046126-27046144	-4.59566	ENST00000376087.4;ENST00000436985.6;ENST00000490015.1
1	10259235	rs905400805	TATTT	T	chr1:10259242-10259248	chr1:10259234-10259263	-4.59461	ENST00000263934.10;ENST00000377086.5;ENST00000377081.5;ENST00000377093.8;ENST00000377083.5;ENST00000620295.2;ENST00000622724.3
15	72586531	rs1479303959	AATAAA	A	chr15:72586544-72586550	chr15:72586516-72586551	4.59366	ENST00000379887.9;ENST00000563310.1
10	96959556	rs1237625355	ACA	A	chr10:96959535-96959541	chr10:96959525-96959553	4.59071	ENST00000371103.8;ENST00000421806.3
10	612349	rs1226735574	AGCTAA	A	chr10:612360-612366	chr10:612351-612373	-4.58974	ENST00000280886.12;ENST00000634311.1
7	28812456	rs1232340933	TCACA	T	chr7:28812449-28812455	chr7:28812448-28812469	-4.58927	ENST00000357727.7;ENST00000396298.6;ENST00000396299.6;ENST00000396300.6;ENST00000409603.5;ENST00000498316.3
4	1892987	rs1326027138	AAGA	A	chr4:1892937-1892943	chr4:1892937-1892964	4.58861	ENST00000312087.10;ENST00000353275.9;ENST00000382891.9;ENST00000382895.7;ENST00000382892.6;ENST00000420906.6;ENST00000507820.5;ENST00000508803.6;ENST00000515806.1;ENST00000508355.5;ENST00000514045.5
8	9781885	rs1339846280	TATCT	T	chr8:9781891-9781897	chr8:9781881-9781912	-4.57228	ENST00000310430.11
14	60150329	rs572182801	TATTAT	T	chr14:60150319-60150325	chr14:60150316-60150342	4.57164	ENST00000216500.9;ENST00000406949.5;ENST00000536410.6;ENST00000557751.5;ENST00000553898.1;ENST00000553986.1;ENST00000557137.1;ENST00000557185.6;ENST00000554101.5
6	122417396	rs910149571	TTT	T	chr6:122417381-122417387	chr6:122417371-122417389	-4.56982	ENST00000368455.9;ENST00000452194.5
4	56461197	rs768088567	AG	A	chr4:56461216-56461222	chr4:56461211-56461233	-4.5682	ENST00000264221.6;ENST00000399688.7;ENST00000514888.5;ENST00000512576.2
2	195737543	rs752494033	TTTTGT	T	chr2:195737528-195737534	chr2:195737528-195737549	4.55832	ENST00000359634.10;ENST00000409086.7;ENST00000430412.5
9	91348436	rs1460563045	GG	G	chr9:91348412-91348418	chr9:91348404-91348423	4.55206	ENST00000303617.5;ENST00000375731.9;ENST00000475023.1;ENST00000478465.5
19	55107936	rs34454787	TTTT	T	chr19:55107890-55107896	chr19:55107887-55107911	-4.55132	ENST00000263433.8;ENST00000435544.6;ENST00000592993.1
18	319332	rs1555611784	A	ATA	chr18:319386-319392	chr18:319367-319392	-4.54956	ENST00000400256.5
1	175957154	rs145067530	AAATA	A	chr1:175957162-175957168	chr1:175957147-175957168	4.54467	ENST00000308769.12;ENST00000367669.8;ENST00000367666.5;ENST00000367667.5;ENST00000461830.6;ENST00000649803.1
1	212898538	rs1262920719	ATA	A	chr1:212898488-212898494	chr1:212898488-212898510	4.54373	ENST00000366971.9
11	118466034	rs1226863636	A	ATCTTC	chr11:118466054-118466060	chr11:118466046-118466075	-4.5384	ENST00000389506.10;ENST00000527869.6;ENST00000534358.8;ENST00000533790.2;ENST00000531904.6;ENST00000648029.1;ENST00000649690.1;ENST00000648261.1;ENST00000649699.1
9	132043538	rs1308287298	CATAC	C	chr9:132043603-132043609	chr9:132043595-132043617	-4.53235	ENST00000292035.10;ENST00000357028.6;ENST00000444872.3;ENST00000650776.1;ENST00000651555.1;ENST00000651950.1
22	41097428	rs1223015583	T	TCC	chr22:41097441-41097447	chr22:41097426-41097461	-4.53009	ENST00000263253.9;ENST00000674155.1
20	13793280	rs749135429	TATTTT	T	chr20:13793298-13793304	chr20:13793298-13793315	4.52899	ENST00000378081.9;ENST00000378106.10;ENST00000464269.5;ENST00000463598.1;ENST00000469177.5;ENST00000475968.5;ENST00000477732.5;ENST00000476536.5;ENST00000481249.5;ENST00000485738.5
3	136601289	rs1212948748	AAA	A	chr3:136601347-136601353	chr3:136601332-136601353	4.52711	ENST00000236698.9;ENST00000383202.7;ENST00000434713.6;ENST00000462818.1;ENST00000480733.1;ENST00000483235.5;ENST00000487065.5;ENST00000629124.2
10	45004243	rs1564475276	TT	T	chr10:45004230-45004236	chr10:45004230-45004251	4.5247	ENST00000298299.4;ENST00000456938.6
10	58398287	rs376248917	TAGAA	T	chr10:58398224-58398230	chr10:58398224-58398263	4.52286	ENST00000487519.6
6	87173067	rs1396824833	TATGT	T	chr6:87173121-87173127	chr6:87173115-87173140	4.52127	ENST00000339907.8;ENST00000369578.6;ENST00000369577.8;ENST00000496806.2;ENST00000518845.1
8	17941108	rs1271750510	AGAGA	A	chr8:17941084-17941090	chr8:17941070-17941098	4.51802	ENST00000327578.9;ENST00000325083.12;ENST00000517730.5;ENST00000519253.5;ENST00000518930.1;ENST00000518537.5;ENST00000523055.5;ENST00000524226.5
10	124757727	rs1250188190	A	AT	chr10:124757774-124757780	chr10:124757765-124757786	4.5175	ENST00000494792.1;ENST00000495711.2;ENST00000652548.1
5	154817032	rs1561646943	TCCCCTTTCC	T	chr5:154817015-154817021	chr5:154817015-154817043	4.51743	ENST00000336314.9
13	26362971	rs1168676417	TATACT	T	chr13:26362981-26362987	chr13:26362970-26362990	-4.51188	ENST00000381527.8;ENST00000536792.5
13	30459661	rs1238602955	AAT	A	chr13:30459728-30459734	chr13:30459706-30459734	4.51141	ENST00000341423.10;ENST00000405805.5
2	173941609	rs1207172700	AAAGA	A	chr2:173941598-173941604	chr2:173941597-173941623	-4.5074	ENST00000310015.11;ENST00000418194.6;ENST00000416195.1;ENST00000650743.1;ENST00000652005.1
16	69612036	rs1341497889	TGTT	T	chr16:69612060-69612066	chr16:69612055-69612085	-4.50699	ENST00000354436.6;ENST00000349945.7;ENST00000393742.7;ENST00000426654.6;ENST00000567239.5;ENST00000565301.2;ENST00000566899.6;ENST00000567990.5;ENST00000627621.3;ENST00000650987.1
1	90946798	rs976785012	AAA	A	chr1:90946786-90946792	chr1:90946772-90946792	4.50474	ENST00000337393.10;ENST00000361321.5;ENST00000347275.9;ENST00000370440.5;ENST00000467231.5;ENST00000498303.5
17	46143849	rs938023205	AGAAGA	A	chr17:46143859-46143865	chr17:46143845-46143871	-4.50427	ENST00000262419.10;ENST00000432791.6;ENST00000574590.6;ENST00000576248.2;ENST00000572904.6;ENST00000571698.2;ENST00000575318.6;ENST00000639150.1;ENST00000639531.1;ENST00000639853.1;ENST00000639375.1;ENST00000638269.1;ENST00000638275.1;ENST00000648792.1
20	23376517	rs1189554066	C	CACC	chr20:23376534-23376540	chr20:23376528-23376545	4.50017	ENST00000377026.4;ENST00000398425.7;ENST00000432543.6;ENST00000617876.4
16	3727356	rs1482298527	AAATAAA	A	chr16:3727330-3727336	chr16:3727321-3727344	-4.49818	ENST00000262367.10
20	38075311	rs1568659898	TAGTC	T	chr20:38075285-38075291	chr20:38075285-38075302	4.49551	ENST00000373433.9;ENST00000449186.2;ENST00000462548.6;ENST00000614670.1;ENST00000618318.1
20	38075314	rs543281128	TC	T	chr20:38075285-38075291	chr20:38075285-38075302	4.49497	ENST00000373433.9;ENST00000449186.2;ENST00000462548.6;ENST00000614670.1;ENST00000618318.1
10	28541417	rs773291665	T	TG	chr10:28541385-28541391	chr10:28541374-28541395	4.49298	ENST00000354911.9;ENST00000345541.6;ENST00000347934.8;ENST00000375664.8;ENST00000375646.5;ENST00000414108.5;ENST00000420266.5;ENST00000424454.5;ENST00000428935.5;ENST00000439676.5;ENST00000442148.5;ENST00000448193.5;ENST00000628285.2;ENST00000651598.1;ENST00000651885.1;ENST00000651441.1
10	28541415	rs1564372734	G	GGG	chr10:28541374-28541380	chr10:28541374-28541395	-4.48655	ENST00000354911.9;ENST00000345541.6;ENST00000347934.8;ENST00000375664.8;ENST00000375646.5;ENST00000414108.5;ENST00000420266.5;ENST00000424454.5;ENST00000428935.5;ENST00000439676.5;ENST00000442148.5;ENST00000448193.5;ENST00000628285.2;ENST00000651598.1;ENST00000651885.1;ENST00000651441.1
10	28541414	rs1435952488	T	TTT	chr10:28541374-28541380	chr10:28541374-28541395	-4.48556	ENST00000354911.9;ENST00000345541.6;ENST00000347934.8;ENST00000375664.8;ENST00000375646.5;ENST00000414108.5;ENST00000420266.5;ENST00000424454.5;ENST00000428935.5;ENST00000439676.5;ENST00000442148.5;ENST00000448193.5;ENST00000628285.2;ENST00000651598.1;ENST00000651885.1;ENST00000651441.1
12	66337449	rs1219755142	TTTCAT	T	chr12:66337455-66337461	chr12:66337441-66337463	-4.48503	ENST00000247815.9;ENST00000440906.6;ENST00000545134.1;ENST00000542394.5
7	120858000	rs561967326	AAAA	A	chr7:120858011-120858017	chr7:120857989-120858017	-4.4802	ENST00000222747.8;ENST00000415871.5;ENST00000430985.1
12	25208327	rs1220246050	TTCATT	T	chr12:25208343-25208349	chr12:25208329-25208349	4.47906	ENST00000256078.10;ENST00000311936.8;ENST00000553788.6
6	157208764	rs976284586	GTGG	G	chr6:157208788-157208794	chr6:157208788-157208831	4.47547	ENST00000350026.10;ENST00000346085.10;ENST00000414678.7;ENST00000635928.1;ENST00000636930.2;ENST00000647938.1
20	38075309	rs575854826	ATTA	A	chr20:38075285-38075291	chr20:38075285-38075302	4.47516	ENST00000373433.9;ENST00000449186.2;ENST00000462548.6;ENST00000614670.1;ENST00000618318.1
12	38828023	rs1310555574	TCT	T	chr12:38827986-38827992	chr12:38827982-38828007	-4.47083	ENST00000331366.10;ENST00000360449.3;ENST00000550863.1
7	123684103	rs1281189221	AAAA	A	chr7:123684112-123684118	chr7:123684100-123684118	4.46948	ENST00000223023.5
4	83468627	rs1486970811	GG	G	chr4:83468632-83468638	chr4:83468629-83468650	-4.46586	ENST00000321945.12;ENST00000475656.6;ENST00000505489.5;ENST00000504777.1;ENST00000506553.5;ENST00000509571.1;ENST00000611288.4
7	112773553	rs923412665	AGAA	A	chr7:112773557-112773563	chr7:112773543-112773564	-4.46432	ENST00000312814.11;ENST00000418785.5;ENST00000441474.1;ENST00000454074.5;ENST00000447395.5;ENST00000449743.1;ENST00000480969.1;ENST00000652784.1;ENST00000656697.1
4	112277989	rs1302572317	A	AA	chr4:112277990-112277996	chr4:112277980-112278001	4.46368	ENST00000361717.4;ENST00000500655.2
13	32522335	rs1254526799	ATTT	A	chr13:32522347-32522353	chr13:32522334-32522353	4.46354	ENST00000267068.5;ENST00000357505.10;ENST00000399396.7;ENST00000446957.6;ENST00000475731.1;ENST00000503814.2;ENST00000505213.5;ENST00000504114.5;ENST00000511143.5;ENST00000674161.1;ENST00000674163.1;ENST00000674180.1;ENST00000674272.1;ENST00000674196.1;ENST00000674219.1;ENST00000674428.1;ENST00000674327.1;ENST00000674456.1;ENST00000674349.1;ENST00000674384.1;ENST00000674452.1;ENST00000674422.1;EN…
11	108679874	rs1045235109	TGGTGAGTCA	T	chr11:108679896-108679902	chr11:108679896-108679930	-4.45877	ENST00000322536.8;ENST00000526794.1;ENST00000648124.1
14	21246662	rs1273526596	GGAATA	G	chr14:21246653-21246659	chr14:21246649-21246669	-4.45752	ENST00000336053.10;ENST00000420743.6;ENST00000430246.6;ENST00000557201.5;ENST00000556142.5;ENST00000557768.1;ENST00000554969.5;ENST00000556897.5;ENST00000553753.5;ENST00000555176.5;ENST00000555215.5;ENST00000554891.5;ENST00000557442.5;ENST00000554455.5;ENST00000553300.5;ENST00000554539.5;ENST00000556513.5;ENST00000556628.5;ENST00000555137.5;ENST00000553614.5;ENST00000554383.5;ENST00000555309.5;EN…
1	65539014	rs758508625	CTT	C	chr1:65539035-65539041	chr1:65539035-65539062	4.45392	ENST00000344610.12;ENST00000349533.11;ENST00000371060.7;ENST00000371059.7;ENST00000462765.5;ENST00000616738.4
3	52547677	rs1351232709	TCT	T	chr3:52547694-52547700	chr3:52547678-52547700	4.45287	ENST00000356770.8;ENST00000476842.1
X	119244200	rs1336208437	TGTT	T	chrX:119244207-119244213	chrX:119244205-119244224	-4.4506	ENST00000217971.8;ENST00000535419.2
10	28541402	rs1326093412	T	TGT	chr10:28541385-28541391	chr10:28541374-28541395	4.45008	ENST00000354911.9;ENST00000345541.6;ENST00000347934.8;ENST00000375664.8;ENST00000375646.5;ENST00000414108.5;ENST00000420266.5;ENST00000424454.5;ENST00000428935.5;ENST00000439676.5;ENST00000442148.5;ENST00000448193.5;ENST00000628285.2;ENST00000651598.1;ENST00000651885.1;ENST00000651441.1
1	203800445	rs1558089801	AAAGA	A	chr1:203800459-203800465	chr1:203800457-203800485	4.44981	ENST00000332127.8;ENST00000367210.2;ENST00000367214.5;ENST00000367212.7;ENST00000432282.5;ENST00000453771.5;ENST00000461980.1;ENST00000466470.5;ENST00000495527.5;ENST00000550078.2;ENST00000545588.5;ENST00000638800.1;ENST00000639812.1
14	89964458	rs142927548	AAGTAA	A	chr14:89964509-89964515	chr14:89964489-89964518	4.44851	ENST00000335725.9;ENST00000393454.6;ENST00000393452.7;ENST00000545686.6;ENST00000555880.5;ENST00000553617.5;ENST00000554180.5;ENST00000555565.5;ENST00000554976.5;ENST00000555178.5
11	32594966	rs1440349173	CTTAC	C	chr11:32594971-32594977	chr11:32594958-32594981	-4.44698	ENST00000323213.9;ENST00000524896.5;ENST00000525782.5;ENST00000525054.1;ENST00000526267.1;ENST00000524711.5;ENST00000531921.5;ENST00000531120.6
3	40312346	rs3836541	AA	A	chr3:40312337-40312343	chr3:40312337-40312360	4.44585	ENST00000232905.4
22	41179422	rs1460998374	AAT	A	chr22:41179352-41179358	chr22:41179352-41179380	4.43631	ENST00000263253.9;ENST00000415054.1;ENST00000420537.1;ENST00000674155.1
11	85661623	rs1053510937	AA	A	chr11:85661625-85661631	chr11:85661603-85661631	4.4349	ENST00000260058.9;ENST00000490820.2;ENST00000525639.1;ENST00000528561.5;ENST00000527529.6;ENST00000527447.1;ENST00000534224.1;ENST00000531515.5
15	58735401	rs59946621	AATAAA	A	chr15:58735409-58735415	chr15:58735392-58735416	-4.43262	ENST00000260408.8;ENST00000402627.5;ENST00000439637.5;ENST00000497846.5;ENST00000558004.1;ENST00000561288.1;ENST00000561149.1;ENST00000559053.1;ENST00000560608.5;ENST00000558733.5
12	123944717	rs1220411616	CAC	C	chr12:123944725-123944731	chr12:123944714-123944731	4.43224	ENST00000238156.7;ENST00000535556.5;ENST00000539551.5;ENST00000539761.5;ENST00000545135.5;ENST00000545037.1;ENST00000545891.5
12	46204621	rs1192005673	CA	C	chr12:46204608-46204614	chr12:46204591-46204620	4.42521	ENST00000398637.10;ENST00000439706.5;ENST00000546893.5;ENST00000552197.5;ENST00000549633.5;ENST00000549049.5;ENST00000612161.4
8	12008764	rs561246750	TAAAAT	T	chr8:12008780-12008786	chr8:12008763-12008787	4.42497	ENST00000641966.1
16	52438655	rs1196686802	GAGAG	G	chr16:52438668-52438674	chr16:52438652-52438679	4.42367	ENST00000219746.14;ENST00000407228.7;ENST00000566696.1
6	85611609	rs1225179237	AAAAA	A	chr6:85611556-85611562	chr6:85611545-85611562	4.42021	ENST00000355238.10;ENST00000503906.1;ENST00000616122.4
17	44442223	rs75939329	A	AC	chr17:44442200-44442206	chr17:44442198-44442211	4.41956	ENST00000335500.8;ENST00000590041.5;ENST00000586037.5;ENST00000585614.1;ENST00000587228.5;ENST00000591680.6;ENST00000592746.5;ENST00000586265.5
5	69442227	rs1490839340	TTT	T	chr5:69442235-69442241	chr5:69442223-69442245	-4.41771	ENST00000325631.10;ENST00000413223.3;ENST00000454295.6;ENST00000647531.1;ENST00000645446.1
7	5409356	rs969516786	AA	A	chr7:5409319-5409325	chr7:5409308-5409330	4.41391	ENST00000399434.2;ENST00000399537.8;ENST00000430969.5
18	2707362	rs1555635051	T	TCT	chr18:2707354-2707360	chr18:2707353-2707381	-4.4129	ENST00000320876.11;ENST00000577880.5;ENST00000584897.5;ENST00000583546.1
3	140978913	rs72024864	ATA	A	chr3:140978896-140978902	chr3:140978896-140978920	4.41218	ENST00000324194.12;ENST00000446041.6;ENST00000648615.1
7	30014695	rs759625515	CTT	C	chr7:30014666-30014672	chr7:30014650-30014673	-4.40917	ENST00000222803.10;ENST00000419103.1;ENST00000419018.1;ENST00000412494.1;ENST00000422239.6
21	32758995	rs1474434193	A	AACTCAACA	chr21:32758939-32758945	chr21:32758924-32758946	-4.40913	ENST00000290178.4;ENST00000331923.9;ENST00000443785.5;ENST00000472588.5
11	63999572	rs771166896	G	GG	chr11:63999546-63999552	chr11:63999540-63999558	4.39077	ENST00000255681.7;ENST00000535715.5;ENST00000543422.5
6	154834112	rs1486643477	ATTA	A	chr6:154834157-154834163	chr6:154834146-154834166	-4.38887	ENST00000367186.7;ENST00000417268.3;ENST00000460692.2;ENST00000461783.7;ENST00000535064.1
1	70252484	rs1276500273	GTTTTG	G	chr1:70252495-70252501	chr1:70252495-70252515	4.38361	ENST00000370950.7
19	55044325	rs1428327652	TTCTT	T	chr19:55044331-55044337	chr19:55044325-55044347	-4.38195	ENST00000415061.8;ENST00000585492.1;ENST00000593060.5;ENST00000591960.1;ENST00000591868.1;ENST00000610356.4
15	65596426	rs376945560	AAGA	A	chr15:65596430-65596436	chr15:65596412-65596438	-4.38159	ENST00000313182.6;ENST00000420799.7;ENST00000431261.6;ENST00000442903.3;ENST00000563729.1;ENST00000573314.5;ENST00000569491.5;ENST00000567744.5;ENST00000569004.5;ENST00000652388.1
14	87984153	rs1458026937	ACCC	A	chr14:87984124-87984130	chr14:87984105-87984130	4.38149	ENST00000261304.7;ENST00000393568.8;ENST00000393569.6;ENST00000474294.6;ENST00000544807.6;ENST00000556261.5;ENST00000554372.5;ENST00000557316.5;ENST00000554916.5;ENST00000622264.4
10	73240704	rs1259163073	ACTCCACCTCC	A	chr10:73240766-73240772	chr10:73240753-73240772	4.38008	ENST00000242505.11;ENST00000453189.2;ENST00000445951.5;ENST00000468462.1;ENST00000469143.1
1	25901088	rs1255762004	C	CTCTCTC	chr1:25901091-25901097	chr1:25901088-25901108	4.37762	ENST00000357865.6;ENST00000374291.5;ENST00000399728.5;ENST00000426559.6;ENST00000455785.7;ENST00000465604.1
4	123172034	rs1192736100	TT	T	chr4:123172022-123172028	chr4:123172022-123172048	4.37692	ENST00000274008.5
1	61723065	rs1469617976	AATGTTGA	A	chr1:61723093-61723099	chr1:61723078-61723099	4.37439	ENST00000294613.9;ENST00000371177.2;ENST00000371180.6;ENST00000371178.5;ENST00000468586.5;ENST00000488206.5;ENST00000494926.5;ENST00000496465.1;ENST00000606498.5
1	81942023	rs372011935	TAAAAT	T	chr1:81941995-81942001	chr1:81941995-81942017	4.36857	ENST00000319517.10;ENST00000359929.7;ENST00000370723.5;ENST00000370715.5;ENST00000370717.6;ENST00000370728.5;ENST00000370725.5;ENST00000370713.5;ENST00000370721.5;ENST00000370730.5;ENST00000370727.5;ENST00000469377.6;ENST00000627151.2;ENST00000674208.1;ENST00000674209.1;ENST00000674168.1;ENST00000674489.1;ENST00000674407.1;ENST00000674492.1;ENST00000674419.1;ENST00000674410.1;ENST00000674442.1;EN…
9	71943387	rs1399218810	TTTCTT	T	chr9:71943380-71943386	chr9:71943380-71943403	-4.36362	ENST00000334731.7;ENST00000377031.7;ENST00000377027.1;ENST00000479413.1;ENST00000473252.5;ENST00000486911.2
14	52741796	rs1566670703	AA	A	chr14:52741748-52741754	chr14:52741748-52741768	4.36099	ENST00000354586.5;ENST00000442123.6;ENST00000556861.1
20	32149276	rs984001055	AAGTA	A	chr20:32149265-32149271	chr20:32149240-32149275	-4.36071	ENST00000217315.9;ENST00000398022.7
6	27838614	rs746739154	CC	C	chr6:27838625-27838631	chr6:27838625-27838645	4.36019	ENST00000449538.3;ENST00000606613.1;ENST00000612898.1
4	56817691	rs151095962	TAAAGAT	T	chr4:56817701-56817707	chr4:56817690-56817708	4.3559	ENST00000248701.8;ENST00000506738.6;ENST00000504762.1;ENST00000616980.1;ENST00000618802.3;ENST00000631082.1
5	179729049	rs1250857340	TTTTTATA	T	chr5:179729084-179729090	chr5:179729084-179729102	4.35474	ENST00000247461.9;ENST00000452673.6;ENST00000503303.1
15	44657258	rs312262719	CAT	C	chr15:44657304-44657310	chr15:44657297-44657322	-4.3483	ENST00000261866.12;ENST00000427534.6;ENST00000535302.6;ENST00000559193.5;ENST00000558319.5
15	67193782	rs751100931	GTTTG	G	chr15:67193787-67193793	chr15:67193787-67193809	-4.34437	ENST00000327367.9
14	67990863	rs1381774674	ACCCTT	A	chr14:67990871-67990877	chr14:67990861-67990880	-4.33983	ENST00000468382.5;ENST00000460526.5;ENST00000469165.6;ENST00000479335.5;ENST00000471583.5;ENST00000478014.5;ENST00000488612.5;ENST00000487270.5;ENST00000492236.5;ENST00000487861.5;ENST00000497460.5;ENST00000553595.5;ENST00000554244.5
6	154834199	rs1324801362	AT	A	chr6:154834158-154834164	chr6:154834146-154834166	-4.33359	ENST00000367186.7;ENST00000417268.3;ENST00000460692.2;ENST00000461783.7;ENST00000535064.1
9	95012992	rs1554803923	G	GGTG	chr9:95013018-95013024	chr9:95013006-95013030	4.33204	ENST00000297979.9;ENST00000375315.6;ENST00000428313.5;ENST00000424143.5;ENST00000445181.5;ENST00000460573.5;ENST00000463372.5;ENST00000462125.5;ENST00000471978.5;ENST00000479161.5;ENST00000478473.1;ENST00000478603.5;ENST00000496567.5
19	23652217	rs1568285944	ACAAAA	A	chr19:23652180-23652186	chr19:23652176-23652207	-4.32972	ENST00000600313.5;ENST00000596211.5;ENST00000601935.5
15	22868481	rs1187649241	A	AGGATGAAAA	chr15:22868483-22868489	chr15:22868471-22868498	4.32828	ENST00000398014.7;ENST00000617556.4;ENST00000617928.5;ENST00000674215.1;ENST00000674173.1;ENST00000674227.1;ENST00000674289.1
11	95173122	rs1555117558	A	AACA	chr11:95173060-95173066	chr11:95173051-95173070	4.32534	ENST00000534864.6;ENST00000534891.6;ENST00000536441.7;ENST00000657854.1;ENST00000663579.1;ENST00000665652.1;ENST00000670623.1
21	17792941	rs1339632004	CAC	C	chr21:17792924-17792930	chr21:17792913-17792933	-4.32326	ENST00000284881.9;ENST00000400559.7
12	26070630	rs1398797841	TAATTT	T	chr12:26070586-26070592	chr12:26070586-26070616	4.32132	ENST00000381352.7;ENST00000405154.6;ENST00000539545.1;ENST00000541490.5;ENST00000615708.4
4	70820583	rs1380907267	ATCA	A	chr4:70820558-70820564	chr4:70820546-70820564	4.31995	ENST00000254799.11;ENST00000499044.6;ENST00000502323.5;ENST00000505068.5;ENST00000514161.5;ENST00000545193.5
7	103312485	rs1433643582	T	TAT	chr7:103312477-103312483	chr7:103312472-103312494	4.31903	ENST00000249269.9;ENST00000249270.11;ENST00000379263.8;ENST00000444457.5
11	102232280	rs1457409042	G	GC	chr11:102232340-102232346	chr11:102232319-102232349	4.31711	ENST00000282441.10;ENST00000345877.6;ENST00000537274.5;ENST00000615667.4
1	241882008	rs756361555	AAG	A	chr1:241881989-241881995	chr1:241881975-241881997	-4.31665	ENST00000348581.9;ENST00000366548.8;ENST00000518483.5;ENST00000521202.2
1	13782911	rs1243356111	TGC	T	chr1:13782915-13782921	chr1:13782915-13782941	4.31626	ENST00000235372.11;ENST00000311066.9;ENST00000343137.8;ENST00000376048.9;ENST00000413440.5;ENST00000491134.5;ENST00000505823.5;ENST00000503842.5
9	21556947	rs1290131491	TATTT	T	chr9:21556954-21556960	chr9:21556939-21556960	4.31622	ENST00000304425.4;ENST00000654736.1;ENST00000663833.1;ENST00000670459.1
10	119835442	rs1190409347	AAATA	A	chr10:119835481-119835487	chr10:119835462-119835490	-4.31508	ENST00000360003.7;ENST00000369077.3;ENST00000466047.5
16	18808379	rs1007528333	TAAGTGT	T	chr16:18808386-18808392	chr16:18808378-18808398	4.31489	ENST00000446231.7;ENST00000565324.5;ENST00000569096.1
3	40534487	rs1479232414	TG	T	chr3:40534530-40534536	chr3:40534530-40534548	4.31176	ENST00000310898.5;ENST00000339296.10;ENST00000490457.5
12	1147654	rs1555269888	TTTCT	T	chr12:1147644-1147650	chr12:1147644-1147662	4.31124	ENST00000360905.9;ENST00000347735.10;ENST00000355446.9;ENST00000397203.6;ENST00000440394.7;ENST00000536573.6;ENST00000538971.6;ENST00000542302.6;ENST00000546231.6;ENST00000543086.7;ENST00000545948.5;ENST00000589028.5;ENST00000611180.4
5	131393843	rs1336735473	TGCTGC	T	chr5:131393867-131393873	chr5:131393867-131393881	4.31029	ENST00000360515.7;ENST00000395246.5;ENST00000505065.1;ENST00000506929.1;ENST00000502582.1
1	180112166	rs1362204760	TTTATT	T	chr1:180112155-180112161	chr1:180112154-180112176	4.30811	ENST00000367607.8;ENST00000417046.1;ENST00000429851.5
17	57846949	rs1455683662	AAA	A	chr17:57847003-57847009	chr17:57846984-57847009	4.30804	ENST00000313608.13;ENST00000579380.1;ENST00000578444.1
7	156680805	rs1397487053	A	ATGA	chr7:156680823-156680829	chr7:156680804-156680829	-4.30623	ENST00000353442.10;ENST00000430825.3
5	179729505	rs1428745406	TGT	T	chr5:179729486-179729492	chr5:179729486-179729506	4.30102	ENST00000247461.9;ENST00000452673.6;ENST00000503303.1
9	123813713	rs1442096274	A	AA	chr9:123813714-123813720	chr9:123813704-123813725	4.30098	ENST00000373624.6;ENST00000373620.7;ENST00000373618.1
10	28541414	rs1564372743	TGTTTTG	T	chr10:28541385-28541391	chr10:28541374-28541395	-4.2927	ENST00000354911.9;ENST00000345541.6;ENST00000347934.8;ENST00000375664.8;ENST00000375646.5;ENST00000414108.5;ENST00000420266.5;ENST00000424454.5;ENST00000428935.5;ENST00000439676.5;ENST00000442148.5;ENST00000448193.5;ENST00000628285.2;ENST00000651598.1;ENST00000651885.1;ENST00000651441.1
17	41691522	rs369602243	AGCA	A	chr17:41691513-41691519	chr17:41691504-41691523	-4.29146	ENST00000310837.8;ENST00000462917.1;ENST00000469257.2;ENST00000482111.1
3	124748070	rs1177556781	A	AA	chr3:124748058-124748064	chr3:124748055-124748083	-4.28863	ENST00000232607.7
1	25499579	rs1206391832	T	TTTTTT	chr1:25499590-25499596	chr1:25499577-25499597	4.28419	ENST00000374343.5;ENST00000399766.7
7	135630933	rs1434657957	TTTTGTTTTTT	T	chr7:135630918-135630924	chr7:135630893-135630927	-4.2824	ENST00000285968.11;ENST00000477620.5;ENST00000607647.5
8	140842257	rs1377100047	AAATA	A	chr8:140842265-140842271	chr8:140842251-140842275	-4.28182	ENST00000340930.7;ENST00000395218.3;ENST00000517887.5;ENST00000519654.5;ENST00000519419.5;ENST00000521059.5;ENST00000522684.5;ENST00000521791.5;ENST00000524357.5;ENST00000524202.5;ENST00000519993.5
14	49623238	rs536689512	TT	T	chr14:49623229-49623235	chr14:49623229-49623251	4.27944	ENST00000305386.4;ENST00000555043.1
10	24627728	rs532322287	TGAGT	T	chr10:24627720-24627726	chr10:24627716-24627734	-4.27677	ENST00000320481.10;ENST00000376410.6;ENST00000396432.7;ENST00000446003.5;ENST00000612832.4
16	54918863	rs748196780	TT	T	chr16:54918852-54918858	chr16:54918847-54918869	4.27525	ENST00000502066.7;ENST00000501177.8;ENST00000559598.7;ENST00000613942.2;ENST00000660344.1;ENST00000661493.1;ENST00000668556.1
10	51348889	rs1564456667	C	CC	chr10:51348871-51348877	chr10:51348871-51348895	-4.27163	ENST00000373980.11;ENST00000373976.9;ENST00000401604.8;ENST00000643582.1;ENST00000643704.1;ENST00000645324.1
14	31024456	rs1403242735	TTTT	T	chr14:31024460-31024466	chr14:31024455-31024480	-4.27076	ENST00000355683.9;ENST00000357479.10;ENST00000555358.5
7	151516644	rs1554441213	AGA	A	chr7:151516702-151516708	chr7:151516698-151516718	-4.26903	ENST00000262187.10;ENST00000470370.1;ENST00000472642.5;ENST00000478470.5;ENST00000496004.5
17	57846949	rs1455515700	A	ATC	chr17:57847003-57847009	chr17:57846984-57847009	-4.26713	ENST00000313608.13;ENST00000579380.1;ENST00000578444.1
4	70820595	rs1405869445	AACA	A	chr4:70820554-70820560	chr4:70820546-70820564	-4.26175	ENST00000254799.11;ENST00000499044.6;ENST00000502323.5;ENST00000505068.5;ENST00000514161.5;ENST00000545193.5
8	23136783	rs1385778312	ATAAA	A	chr8:23136793-23136799	chr8:23136785-23136821	-4.25907	ENST00000312584.4
16	58621929	rs1288883507	AAAAAAGA	A	chr16:58621987-58621993	chr16:58621971-58621993	4.2543	ENST00000317147.10;ENST00000441024.6;ENST00000565697.1;ENST00000567188.5;ENST00000564557.1;ENST00000569240.5;ENST00000568158.1;ENST00000569020.5;ENST00000565605.5;ENST00000569916.1
16	58621926	rs1384639047	AAAAAAAAAGA	A	chr16:58621987-58621993	chr16:58621971-58621993	4.25406	ENST00000317147.10;ENST00000441024.6;ENST00000565697.1;ENST00000567188.5;ENST00000564557.1;ENST00000569240.5;ENST00000568158.1;ENST00000569020.5;ENST00000565605.5;ENST00000569916.1
14	45115292	rs369629100	TTTTTT	T	chr14:45115303-45115309	chr14:45115280-45115313	-4.2539	ENST00000355765.11;ENST00000424478.5;ENST00000477626.5;ENST00000554439.5;ENST00000554429.5;ENST00000554785.1;ENST00000554081.5
16	58621928	rs1363438046	AAAAAAAGA	A	chr16:58621987-58621993	chr16:58621971-58621993	4.25326	ENST00000317147.10;ENST00000441024.6;ENST00000565697.1;ENST00000567188.5;ENST00000564557.1;ENST00000569240.5;ENST00000568158.1;ENST00000569020.5;ENST00000565605.5;ENST00000569916.1
2	178438649	rs1308072938	CG	C	chr2:178438590-178438596	chr2:178438578-178438600	-4.2517	ENST00000325748.9;ENST00000424699.5;ENST00000432031.6;ENST00000453026.7;ENST00000474793.5;ENST00000487082.5;ENST00000490501.5;ENST00000671256.1
10	118320284	rs1171064807	TTATTAAATA	T	chr10:118320251-118320257	chr10:118320242-118320276	-4.25116	ENST00000369172.8;ENST00000369183.9;ENST00000470476.5;ENST00000469758.5;ENST00000491416.5
15	49326711	rs1366050679	A	AA	chr15:49326746-49326752	chr15:49326742-49326769	4.25015	ENST00000327171.7;ENST00000396509.6;ENST00000544523.5;ENST00000558399.5;ENST00000560119.5;ENST00000559454.5;ENST00000559580.5;ENST00000560528.1;ENST00000560031.6
12	19518116	rs752539638	A	AA	chr12:19518065-19518071	chr12:19518065-19518086	-4.24948	ENST00000266508.14;ENST00000360995.8;ENST00000398731.3;ENST00000398864.7;ENST00000512223.6;ENST00000541908.5;ENST00000673644.1
1	13782912	rs756656705	GC	G	chr1:13782918-13782924	chr1:13782915-13782941	4.24811	ENST00000235372.11;ENST00000311066.9;ENST00000343137.8;ENST00000376048.9;ENST00000413440.5;ENST00000491134.5;ENST00000505823.5;ENST00000503842.5
2	178550816	rs1399723380	TT	T	chr2:178550798-178550804	chr2:178550798-178550820	4.24723	ENST00000342175.11;ENST00000342992.10;ENST00000359218.10;ENST00000419746.5;ENST00000438095.1;ENST00000456053.5;ENST00000460472.6;ENST00000586452.5;ENST00000592689.5;ENST00000586707.6;ENST00000590932.5;ENST00000590773.6;ENST00000592600.6;ENST00000585451.5;ENST00000591332.5;ENST00000590807.5;ENST00000586831.5;ENST00000589042.5;ENST00000591111.5;ENST00000592630.5;ENST00000592750.5;ENST00000626954.2;…
1	155535189	rs762665819	AAAAAAAA	A	chr1:155535203-155535209	chr1:155535184-155535209	-4.24645	ENST00000368346.7;ENST00000392403.8;ENST00000548830.1
6	3262839	rs1315990994	TTAT	T	chr6:3262845-3262851	chr6:3262830-3262862	-4.24387	ENST00000324987.4;ENST00000380306.8;ENST00000380305.4;ENST00000419065.6;ENST00000438998.7;ENST00000451246.2;ENST00000454610.2;ENST00000473000.2;ENST00000509933.1
2	231077255	rs1221055644	TTTATT	T	chr2:231077261-231077267	chr2:231077247-231077275	-4.23932	ENST00000308696.11;ENST00000373635.8;ENST00000409643.5;ENST00000431051.5;ENST00000619128.4
10	132220476	rs1250825880	A	ACAA	chr10:132220536-132220542	chr10:132220525-132220542	-4.23787	ENST00000298630.8;ENST00000368622.5;ENST00000462160.5
1	117959475	rs1249696919	TCAAC	T	chr1:117959465-117959471	chr1:117959462-117959493	-4.2349	ENST00000336338.10;ENST00000349139.6;ENST00000466857.5;ENST00000469128.1;ENST00000478697.5
3	125529395	rs1411146178	TT	T	chr3:125529360-125529366	chr3:125529352-125529372	4.23399	ENST00000296220.6
11	14334708	rs1365078031	AAAGTA	A	chr11:14334700-14334706	chr11:14334692-14334719	-4.22988	ENST00000256196.9;ENST00000526717.1;ENST00000526063.5;ENST00000529237.5;ENST00000532950.5;ENST00000537760.5;ENST00000531807.5;ENST00000534746.5;ENST00000532814.5;ENST00000531421.5
13	29766335	rs1473014210	TAAGGAG	T	chr13:29766316-29766322	chr13:29766294-29766323	-4.22969	ENST00000380680.5
14	57400873	rs1293998486	TTGT	T	chr14:57400819-57400825	chr14:57400819-57400848	4.2295	ENST00000298406.6;ENST00000555166.5;ENST00000554703.1;ENST00000556492.6
5	32600397	rs1242962272	CATTT	C	chr5:32600446-32600452	chr5:32600437-32600462	4.22892	ENST00000265073.9;ENST00000506237.5;ENST00000502453.1;ENST00000504016.1;ENST00000504789.5;ENST00000502897.5;ENST00000511175.1;ENST00000515355.5;ENST00000511615.5;ENST00000513013.5;ENST00000512913.5
12	11137222	rs66734716	A	ACT	chr12:11137173-11137179	chr12:11137160-11137179	-4.22782	ENST00000381852.4;ENST00000535024.6;ENST00000541175.1;ENST00000536668.2;ENST00000546265.1;ENST00000541977.5
17	69324979	rs1299639867	C	CTCTC	chr17:69324968-69324974	chr17:69324954-69324977	4.22369	ENST00000392676.8;ENST00000592568.1;ENST00000593153.5;ENST00000589609.1;ENST00000588665.5;ENST00000587607.5
7	26212640	rs1330786856	TTTTTGT	T	chr7:26212654-26212660	chr7:26212654-26212679	-4.22095	ENST00000337620.8;ENST00000396386.7;ENST00000409747.5
6	161038718	rs761269809	TGTCT	T	chr6:161038736-161038742	chr6:161038732-161038751	-4.21976	ENST00000348824.11;ENST00000366920.6;ENST00000366919.6;ENST00000392142.9;ENST00000446500.1;ENST00000490904.6;ENST00000544041.5;ENST00000542952.5
3	9423949	rs1261172215	A	AA	chr3:9423939-9423945	chr3:9423939-9423965	-4.21568	ENST00000402198.7;ENST00000406341.5;ENST00000415650.5;ENST00000431285.5;ENST00000443339.5;ENST00000463180.5;ENST00000468208.2;ENST00000478475.5;ENST00000663774.1;ENST00000666307.1;ENST00000665872.1;ENST00000670063.1
5	170904873	rs1190203008	A	AACATAATA	chr5:170904820-170904826	chr5:170904820-170904839	-4.20897	ENST00000389118.8;ENST00000443155.5;ENST00000519130.5;ENST00000519256.5;ENST00000520864.5;ENST00000523189.6;ENST00000522066.5;ENST00000522533.5;ENST00000519949.5
10	101813013	rs1564651095	AAAAAGA	A	chr10:101812999-101813005	chr10:101812992-101813027	-4.20765	ENST00000357797.9;ENST00000361464.8;ENST00000370094.7;ENST00000429860.1;ENST00000439817.5
12	14413952	rs933688072	TCAGTAT	T	chr12:14413917-14413923	chr12:14413915-14413950	4.20748	ENST00000261168.8;ENST00000537653.5;ENST00000536444.5;ENST00000535132.1;ENST00000538511.5;ENST00000541056.1;ENST00000534828.1;ENST00000539659.5;ENST00000544627.5;ENST00000541654.1;ENST00000545723.1;ENST00000542991.1;ENST00000543189.5;ENST00000542967.1
5	122810908	rs1195243471	ATCTTA	A	chr5:122810895-122810901	chr5:122810895-122810922	4.20547	ENST00000379516.7;ENST00000505934.5;ENST00000512394.5;ENST00000510372.5;ENST00000514949.1
11	95173121	rs199555368	A	AACA	chr11:95173064-95173070	chr11:95173051-95173070	-4.2023	ENST00000534864.6;ENST00000534891.6;ENST00000536441.7;ENST00000657854.1;ENST00000663579.1;ENST00000665652.1;ENST00000670623.1
12	76828528	rs1483275712	TTTGT	T	chr12:76828521-76828527	chr12:76828511-76828531	-4.20189	ENST00000426126.6
2	148691846	rs1459072041	A	AA	chr2:148691814-148691820	chr2:148691807-148691823	4.20097	ENST00000258484.11;ENST00000397424.2;ENST00000409654.5;ENST00000449013.1;ENST00000457184.5
12	93408413	rs1419551982	T	TT	chr12:93408474-93408480	chr12:93408460-93408482	-4.19999	ENST00000318066.7;ENST00000550657.1
2	32459117	rs1376837718	A	AA	chr2:32459092-32459098	chr2:32459091-32459112	-4.19837	ENST00000421745.6;ENST00000648282.1
17	32373320	rs1201741547	AAAAAAAAAAT	A	chr17:32373313-32373319	chr17:32373313-32373337	4.19517	ENST00000394670.8;ENST00000579810.2;ENST00000577908.5;ENST00000581531.5;ENST00000584416.1
11	95173121	rs1555117557	A	ACA	chr11:95173060-95173066	chr11:95173051-95173070	4.19292	ENST00000534864.6;ENST00000534891.6;ENST00000536441.7;ENST00000657854.1;ENST00000663579.1;ENST00000665652.1;ENST00000670623.1
15	49331342	rs1156944074	CTTTCTTTTC	C	chr15:49331352-49331358	chr15:49331339-49331368	4.18681	ENST00000299338.11;ENST00000327171.7;ENST00000558399.5;ENST00000560557.1;ENST00000559580.5;ENST00000559573.3;ENST00000560031.6
8	143655670	rs1160692159	TGAC	T	chr8:143655710-143655716	chr8:143655710-143655729	4.18491	ENST00000501748.3
5	57250923	rs34533194	TTTTTT	T	chr5:57250931-57250937	chr5:57250926-57250953	-4.18268	ENST00000264779.6;ENST00000309096.4;ENST00000424459.7;ENST00000506184.7;ENST00000514387.6;ENST00000515484.2;ENST00000511209.5
21	46464841	rs1273319715	TTTTC	T	chr21:46464800-46464806	chr21:46464791-46464815	-4.18119	ENST00000400274.5;ENST00000417564.3;ENST00000435722.7;ENST00000442434.1;ENST00000457905.7;ENST00000466639.5;ENST00000651436.1
19	21124941	rs201534832	T	TG	chr19:21124869-21124875	chr19:21124869-21124894	-4.18116	ENST00000456283.7;ENST00000596053.5;ENST00000610902.4;ENST00000613286.4
13	114253911	rs909089402	TT	T	chr13:114253957-114253963	chr13:114253945-114253967	-4.17586	ENST00000252458.6;ENST00000252457.9;ENST00000360383.7;ENST00000356221.8;ENST00000375310.5;ENST00000375308.5;ENST00000484907.1;ENST00000628084.2;ENST00000650489.1
6	99432466	rs1354331400	TATG	T	chr6:99432450-99432456	chr6:99432442-99432469	-4.17316	ENST00000327681.10;ENST00000500704.6;ENST00000496518.6
15	29745331	rs1029148653	AAA	A	chr15:29745360-29745366	chr15:29745351-29745372	-4.17247	ENST00000356107.10;ENST00000346128.10;ENST00000400011.6;ENST00000545208.6;ENST00000614355.4
5	78083887	rs1288222464	TAAAT	T	chr5:78083905-78083911	chr5:78083884-78083911	4.1717	ENST00000255194.11;ENST00000519295.5
11	74150562	rs1187408533	ATTAG	A	chr11:74150570-74150576	chr11:74150554-74150576	4.16344	ENST00000313663.11;ENST00000334126.11;ENST00000415191.6;ENST00000539061.5;ENST00000541922.1
20	47656169	rs1029504412	ATATA	A	chr20:47656156-47656162	chr20:47656156-47656187	4.16231	ENST00000371998.8;ENST00000372004.7
8	118079230	rs1479430083	CTCC	C	chr8:118079221-118079227	chr8:118079207-118079227	4.16109	ENST00000378204.7;ENST00000437196.1;ENST00000436216.2
19	1228054	rs1403867425	TTTTTCT	T	chr19:1228063-1228069	chr19:1228042-1228073	-4.16057	ENST00000326873.12;ENST00000585465.2;ENST00000586243.5
14	87984145	rs939943735	A	ACA	chr14:87984113-87984119	chr14:87984105-87984130	4.155	ENST00000261304.7;ENST00000393568.8;ENST00000393569.6;ENST00000474294.6;ENST00000544807.6;ENST00000556261.5;ENST00000554372.5;ENST00000557316.5;ENST00000554916.5;ENST00000622264.4
11	103088380	rs1435977496	AC	A	chr11:103088431-103088437	chr11:103088409-103088437	4.15358	ENST00000260247.10;ENST00000529294.5;ENST00000527576.5;ENST00000527260.5;ENST00000525420.1;ENST00000529281.5;ENST00000527779.1;ENST00000531543.1;ENST00000531571.5
8	104572905	rs1198813327	TAAT	T	chr8:104572897-104572903	chr8:104572889-104572915	-4.15181	ENST00000276654.9;ENST00000424843.6;ENST00000519675.1;ENST00000520770.1
11	95173120	rs58831783	A	AC	chr11:95173064-95173070	chr11:95173051-95173070	-4.15108	ENST00000534864.6;ENST00000534891.6;ENST00000536441.7;ENST00000657854.1;ENST00000663579.1;ENST00000665652.1;ENST00000670623.1
1	42227092	rs1358936424	AA	A	chr1:42227142-42227148	chr1:42227127-42227148	4.15082	ENST00000361346.6;ENST00000361776.5;ENST00000372573.5;ENST00000372572.5;ENST00000445886.5;ENST00000545068.5
11	95173119	rs1555117556	A	AC	chr11:95173064-95173070	chr11:95173051-95173070	-4.14942	ENST00000534864.6;ENST00000534891.6;ENST00000536441.7;ENST00000657854.1;ENST00000663579.1;ENST00000665652.1;ENST00000670623.1
20	58407570	rs1236290997	TCTTT	T	chr20:58407592-58407598	chr20:58407592-58407612	-4.1492	ENST00000265619.6;ENST00000395802.7;ENST00000475243.6;ENST00000520497.1
12	106885884	rs754453754	TCTTTT	T	chr12:106885871-106885877	chr12:106885867-106885901	-4.14871	ENST00000355478.6;ENST00000392837.9;ENST00000392839.6;ENST00000462949.5;ENST00000470960.1;ENST00000546449.2;ENST00000551756.1;ENST00000549643.5
19	34460033	rs1211875665	ATTTAACA	A	chr19:34460042-34460048	chr19:34460042-34460063	4.14614	ENST00000246548.9;ENST00000439527.6;ENST00000591016.1;ENST00000586313.1;ENST00000592791.1
6	133276514	rs1287828195	T	TCAT	chr6:133276570-133276576	chr6:133276562-133276581	-4.14334	ENST00000355286.12;ENST00000355167.7;ENST00000431403.3;ENST00000430974.6;ENST00000452339.6;ENST00000525849.6;ENST00000531861.5;ENST00000531901.5
17	69313271	rs751512043	AA	A	chr17:69313277-69313283	chr17:69313265-69313294	-4.13355	ENST00000392676.8;ENST00000588877.5;ENST00000593253.5;ENST00000592568.1;ENST00000593153.5;ENST00000587607.5
10	18678173	rs1174708790	ATAAT	A	chr10:18678160-18678166	chr10:18678160-18678187	-4.12992	ENST00000377275.4
11	60890679	rs1565108312	T	TCCCAGT	chr11:60890615-60890621	chr11:60890610-60890631	4.12853	ENST00000227524.9
15	48342226	rs1226852055	A	AA	chr15:48342241-48342247	chr15:48342241-48342262	4.12603	ENST00000331200.8;ENST00000455976.6;ENST00000558813.5;ENST00000559540.5;ENST00000558978.5
19	32713604	rs1157058596	TCAT	T	chr19:32713608-32713614	chr19:32713597-32713618	-4.11452	ENST00000397061.3
15	96321104	rs1188693277	AAAAAAAAAAA	A	chr15:96321117-96321123	chr15:96321099-96321124	-4.11029	ENST00000502125.6;ENST00000560010.1;ENST00000558929.5;ENST00000561344.5;ENST00000557863.5;ENST00000560800.5;ENST00000558935.1;ENST00000560170.1;ENST00000656585.1;ENST00000661764.1
22	28546697	rs1165045882	TAAAAAAT	T	chr22:28546742-28546748	chr22:28546729-28546758	4.09713	ENST00000397906.6
22	41179421	rs1053391604	TAAT	T	chr22:41179352-41179358	chr22:41179352-41179380	4.09602	ENST00000263253.9;ENST00000415054.1;ENST00000420537.1;ENST00000674155.1
8	102355498	rs1164472787	T	TT	chr8:102355510-102355516	chr8:102355502-102355522	4.09584	ENST00000220959.8;ENST00000520539.6;ENST00000521922.5
10	28541410	rs1475254684	TGTGTGTTTT	T	chr10:28541374-28541380	chr10:28541374-28541395	4.0941	ENST00000354911.9;ENST00000345541.6;ENST00000347934.8;ENST00000375664.8;ENST00000375646.5;ENST00000414108.5;ENST00000420266.5;ENST00000424454.5;ENST00000428935.5;ENST00000439676.5;ENST00000442148.5;ENST00000448193.5;ENST00000628285.2;ENST00000651598.1;ENST00000651885.1;ENST00000651441.1
14	64523995	rs1411500298	TAAGG	T	chr14:64524043-64524049	chr14:64524043-64524066	4.0933	ENST00000358738.3;ENST00000554918.1;ENST00000648003.1
10	28541414	rs1272671324	TGTTTT	T	chr10:28541374-28541380	chr10:28541374-28541395	4.08821	ENST00000354911.9;ENST00000345541.6;ENST00000347934.8;ENST00000375664.8;ENST00000375646.5;ENST00000414108.5;ENST00000420266.5;ENST00000424454.5;ENST00000428935.5;ENST00000439676.5;ENST00000442148.5;ENST00000448193.5;ENST00000628285.2;ENST00000651598.1;ENST00000651885.1;ENST00000651441.1
14	55654552	rs1474020772	TGCCA	T	chr14:55654559-55654565	chr14:55654554-55654577	-4.08778	ENST00000395308.5;ENST00000395314.8;ENST00000395309.7;ENST00000395311.5;ENST00000413890.6;ENST00000438792.6;ENST00000459737.5;ENST00000553360.5;ENST00000554507.5;ENST00000555164.2
10	102450031	rs1565243405	GCG	G	chr10:102449964-102449970	chr10:102449960-102449980	4.0863	ENST00000473970.3;ENST00000492465.2;ENST00000494270.7;ENST00000625129.1;ENST00000663480.1;ENST00000669625.1
10	28541416	rs143772149	TTTT	T	chr10:28541374-28541380	chr10:28541374-28541395	4.08503	ENST00000354911.9;ENST00000345541.6;ENST00000347934.8;ENST00000375664.8;ENST00000375646.5;ENST00000414108.5;ENST00000420266.5;ENST00000424454.5;ENST00000428935.5;ENST00000439676.5;ENST00000442148.5;ENST00000448193.5;ENST00000628285.2;ENST00000651598.1;ENST00000651885.1;ENST00000651441.1
10	5419330	rs374769350	GGT	G	chr10:5419398-5419404	chr10:5419385-5419406	-4.0826	ENST00000355029.9
8	21931850	rs1437229981	TCTT	T	chr8:21931836-21931842	chr8:21931836-21931861	4.08167	ENST00000252512.14;ENST00000519769.5;ENST00000518017.1;ENST00000521303.5;ENST00000520754.1
8	6472456	rs1383555820	AC	A	chr8:6472420-6472426	chr8:6472413-6472435	-4.0797	ENST00000344683.10;ENST00000522020.1
12	8942596	rs1359740805	AGATA	A	chr12:8942656-8942662	chr12:8942647-8942671	4.0765	ENST00000000412.8;ENST00000539143.5;ENST00000536844.5;ENST00000537621.1;ENST00000543258.1;ENST00000543704.5;ENST00000541507.5
10	92981593	rs1271281236	CTT	C	chr10:92981597-92981603	chr10:92981584-92981604	-4.07558	ENST00000260762.10;ENST00000371552.8;ENST00000443748.6;ENST00000495132.5;ENST00000672817.1;ENST00000671701.1
6	167850879	rs1562550531	T	TG	chr6:167850871-167850877	chr6:167850859-167850883	4.07298	ENST00000344191.8;ENST00000351017.8;ENST00000366809.6;ENST00000366806.6;ENST00000392112.5;ENST00000392108.7;ENST00000400822.7;ENST00000400824.8;ENST00000400825.8;ENST00000447894.6
4	159275665	rs1256695558	TT	T	chr4:159275658-159275664	chr4:159275658-159275681	4.07203	ENST00000264431.8;ENST00000504604.5;ENST00000505478.5;ENST00000511336.5;ENST00000510510.5;ENST00000644474.1;ENST00000644902.1
4	169655072	rs1411410858	CTC	C	chr4:169655077-169655083	chr4:169655063-169655084	-4.06901	ENST00000360642.7;ENST00000347613.8;ENST00000513761.6;ENST00000512813.5;ENST00000511092.5
10	28541420	rs1564372851	G	GG	chr10:28541385-28541391	chr10:28541374-28541395	4.0679	ENST00000354911.9;ENST00000345541.6;ENST00000347934.8;ENST00000375664.8;ENST00000375646.5;ENST00000414108.5;ENST00000420266.5;ENST00000424454.5;ENST00000428935.5;ENST00000439676.5;ENST00000442148.5;ENST00000448193.5;ENST00000628285.2;ENST00000651598.1;ENST00000651885.1;ENST00000651441.1
4	56394861	rs34737334	TA	T	chr4:56394803-56394809	chr4:56394800-56394822	-4.06755	ENST00000264220.6;ENST00000425339.2
11	28088329	rs34307626	G	GG	chr11:28088336-28088342	chr11:28088327-28088351	-4.06645	ENST00000263181.7;ENST00000533466.1;ENST00000531047.1
2	159765598	rs1179092939	TTAT	T	chr2:159765575-159765581	chr2:159765562-159765584	-4.06606	ENST00000259050.8;ENST00000409591.5;ENST00000420397.1;ENST00000409175.6;ENST00000478396.1;ENST00000539065.5
2	38365133	rs1249033138	ATA	A	chr2:38365065-38365071	chr2:38365062-38365081	-4.06365	ENST00000378954.9;ENST00000406122.5;ENST00000405384.6;ENST00000402054.5;ENST00000416222.1;ENST00000419554.6;ENST00000443098.5;ENST00000451483.1;ENST00000452935.6;ENST00000456736.5;ENST00000449130.5;ENST00000472097.1;ENST00000651368.1
17	66309802	rs1288211116	CC	C	chr17:66309745-66309751	chr17:66309745-66309770	4.06119	ENST00000284384.6;ENST00000413366.8;ENST00000578063.5;ENST00000583361.1
19	36383601	rs145742555	C	CGTAA	chr19:36383620-36383626	chr19:36383601-36383627	-4.06098	ENST00000445543.2
14	60150331	rs568031743	TTATATT	T	chr14:60150321-60150327	chr14:60150316-60150342	4.0586	ENST00000216500.9;ENST00000406949.5;ENST00000536410.6;ENST00000557751.5;ENST00000553898.1;ENST00000553986.1;ENST00000557137.1;ENST00000557185.6;ENST00000554101.5
19	9561911	rs1184402400	GG	G	chr19:9561933-9561939	chr19:9561926-9561947	-4.04937	ENST00000586602.5
5	90393733	rs902871108	TATTTT	T	chr5:90393726-90393732	chr5:90393720-90393742	4.04769	ENST00000283122.7;ENST00000522083.5
9	14083480	rs33918801	AAAAAAAAAAA	A	chr9:14083492-14083498	chr9:14083476-14083505	-4.04456	ENST00000380959.7;ENST00000380953.6;ENST00000543693.5
2	119760753	rs1405413711	TTTG	T	chr2:119760784-119760790	chr2:119760784-119760808	4.04219	ENST00000263708.7;ENST00000420482.5;ENST00000460162.1;ENST00000460289.5;ENST00000488279.6;ENST00000485247.1
2	119760752	rs1325154862	TTTTG	T	chr2:119760784-119760790	chr2:119760784-119760808	4.04131	ENST00000263708.7;ENST00000420482.5;ENST00000460162.1;ENST00000460289.5;ENST00000488279.6;ENST00000485247.1
2	119760751	rs1347707287	TTTTTG	T	chr2:119760784-119760790	chr2:119760784-119760808	4.03943	ENST00000263708.7;ENST00000420482.5;ENST00000460162.1;ENST00000460289.5;ENST00000488279.6;ENST00000485247.1
2	119760750	rs1434780924	TTTTTTG	T	chr2:119760784-119760790	chr2:119760784-119760808	4.03864	ENST00000263708.7;ENST00000420482.5;ENST00000460162.1;ENST00000460289.5;ENST00000488279.6;ENST00000485247.1
14	80722628	rs1394484098	AA	A	chr14:80722592-80722598	chr14:80722586-80722612	-4.03793	ENST00000281129.7;ENST00000554502.5;ENST00000555265.6
7	43401574	rs1554400162	T	TTTGT	chr7:43401580-43401586	chr7:43401574-43401599	4.03713	ENST00000395891.7;ENST00000453890.5;ENST00000471043.1;ENST00000481031.5;ENST00000492310.5
4	56394861	rs761788458	TATTA	T	chr4:56394803-56394809	chr4:56394800-56394822	-4.03423	ENST00000264220.6;ENST00000425339.2
3	73046045	rs1559562155	CTTTTACAC	C	chr3:73046035-73046041	chr3:73046034-73046059	4.03418	ENST00000356692.10;ENST00000470976.1;ENST00000482242.5;ENST00000476505.2;ENST00000488810.5
5	273948	rs1561027697	TTAT	T	chr5:273905-273911	chr5:273905-273935	4.03137	ENST00000264933.9;ENST00000505221.5;ENST00000506909.5;ENST00000505526.1;ENST00000507528.5;ENST00000507473.1;ENST00000509581.5;ENST00000513582.5;ENST00000614778.4;ENST00000618970.4;ENST00000628729.2;ENST00000651543.1
10	92861535	rs34731456	TT	T	chr10:92861524-92861530	chr10:92861524-92861546	4.03027	ENST00000260762.10;ENST00000371552.8;ENST00000371543.5;ENST00000443748.6;ENST00000672817.1;ENST00000671701.1
22	28788991	rs1261969342	TAA	T	chr22:28789028-28789034	chr22:28789028-28789054	4.02983	ENST00000249064.9;ENST00000421503.6;ENST00000448492.6
1	154207281	rs779179442	T	TAA	chr1:154207284-154207290	chr1:154207269-154207290	4.0294	ENST00000362076.8;ENST00000350592.7;ENST00000368519.5;ENST00000368521.9;ENST00000470180.2;ENST00000483282.1;ENST00000640799.1;ENST00000648267.1
18	51217087	rs1333510944	AAATA	A	chr18:51217077-51217083	chr18:51217071-51217094	-4.02628	ENST00000591040.1
6	99417204	rs774362361	ACTTA	A	chr6:99417237-99417243	chr6:99417216-99417243	4.0253	ENST00000369239.10;ENST00000438806.5;ENST00000466057.1;ENST00000478777.5;ENST00000492294.5;ENST00000498075.1;ENST00000647811.1
11	86020218	rs762676138	G	GAAAAG	chr11:86020221-86020227	chr11:86020207-86020227	-4.02506	ENST00000356360.9;ENST00000393346.8;ENST00000525162.5;ENST00000526033.5;ENST00000528256.1;ENST00000528398.5;ENST00000534412.5;ENST00000531930.5;ENST00000531771.5;ENST00000531558.1;ENST00000532041.5;ENST00000532317.5;ENST00000630913.2
9	36337112	rs1487172279	CAAC	C	chr9:36337058-36337064	chr9:36337051-36337068	-4.02291	ENST00000259605.11;ENST00000357058.7;ENST00000350199.8;ENST00000353739.8;ENST00000377885.6;ENST00000611646.4
2	148053803	rs1482803400	TTGAGT	T	chr2:148053773-148053779	chr2:148053773-148053792	4.02189	ENST00000407073.5;ENST00000470063.5;ENST00000473478.5;ENST00000488372.5;ENST00000496158.5;ENST00000637445.1;ENST00000635796.1;ENST00000637308.1;ENST00000638090.1;ENST00000638130.1;ENST00000637997.1;ENST00000638043.2;ENST00000642680.1
10	74102272	rs1013849594	TTTCTT	T	chr10:74102262-74102268	chr10:74102262-74102291	-4.02176	ENST00000211998.10;ENST00000372755.7;ENST00000478896.2;ENST00000623461.3;ENST00000624354.3
15	100549198	rs138904439	T	TTTTT	chr15:100549242-100549248	chr15:100549235-100549256	4.02091	ENST00000602585.2
20	52972836	rs1555810935	TCC	T	chr20:52972841-52972847	chr20:52972825-52972849	-4.0204	ENST00000371497.10
12	1329474	rs1250931704	AATA	A	chr12:1329462-1329468	chr12:1329461-1329488	-4.0184	ENST00000360905.9;ENST00000347735.10;ENST00000355446.9;ENST00000397203.6;ENST00000440394.7;ENST00000538971.6;ENST00000542302.6;ENST00000546231.6;ENST00000543086.7;ENST00000545948.5;ENST00000543263.2;ENST00000589028.5;ENST00000588412.5;ENST00000611180.4
2	162360326	rs904426559	GG	G	chr2:162360318-162360324	chr2:162360307-162360326	-4.01772	ENST00000233612.8;ENST00000414723.1;ENST00000429691.6;ENST00000437150.7;ENST00000487445.6
21	46464839	rs1301996265	TTTTTTC	T	chr21:46464800-46464806	chr21:46464791-46464815	-4.0176	ENST00000400274.5;ENST00000417564.3;ENST00000435722.7;ENST00000442434.1;ENST00000457905.7;ENST00000466639.5;ENST00000651436.1
1	179843047	rs1270453604	TCAA	T	chr1:179843112-179843118	chr1:179843100-179843123	-4.01108	ENST00000367612.7
11	14478623	rs571407854	AA	A	chr11:14478633-14478639	chr11:14478613-14478639	4.01062	ENST00000249923.7;ENST00000439561.6;ENST00000534234.5
4	30780645	rs1381173724	ATTACA	A	chr4:30780630-30780636	chr4:30780625-30780654	4.01048	ENST00000509759.2;ENST00000509136.1;ENST00000511884.6;ENST00000621961.1
1	155535234	rs112674447	TTTTTT	T	chr1:155535198-155535204	chr1:155535184-155535209	4.00922	ENST00000368346.7;ENST00000392403.8;ENST00000548830.1
1	94227414	rs1365517144	AAAAGAA	A	chr1:94227405-94227411	chr1:94227405-94227434	-4.00911	ENST00000260526.11;ENST00000370217.3;ENST00000552844.5
11	95173120	rs1555117555	A	AAACA	chr11:95173060-95173066	chr11:95173051-95173070	4.0088	ENST00000534864.6;ENST00000534891.6;ENST00000536441.7;ENST00000657854.1;ENST00000663579.1;ENST00000665652.1;ENST00000670623.1
11	87250431	rs1307703245	TTCTCT	T	chr11:87250418-87250424	chr11:87250417-87250439	4.00782	ENST00000305494.6;ENST00000340353.11;ENST00000525018.5;ENST00000532959.5
1	157044557	rs1269939088	AAAAGA	A	chr1:157044572-157044578	chr1:157044548-157044578	4.00256	ENST00000361409.2;ENST00000368194.7
8	119834786	rs1169923024	TA	T	chr8:119834774-119834780	chr8:119834762-119834782	-4.00163	ENST00000313655.5;ENST00000665858.1
9	70387444	rs1186189564	CTA	C	chr9:70387473-70387479	chr9:70387457-70387481	3.99838	ENST00000377126.3
10	46925523	rs1271555570	TTTTTTTTT	T	chr10:46925515-46925521	chr10:46925515-46925543	3.99833	ENST00000374218.6;ENST00000374346.7;ENST00000374342.6;ENST00000395722.7;ENST00000395727.6;ENST00000395721.6;ENST00000395725.7;ENST00000417004.5;ENST00000502705.5;ENST00000503851.5;ENST00000505814.5;ENST00000506080.5;ENST00000513156.5;ENST00000510335.5;ENST00000511769.5;ENST00000509900.5;ENST00000508715.5;ENST00000513159.5;ENST00000509774.5;ENST00000508357.5;ENST00000513266.5;ENST00000509599.5
5	149495807	rs1333186309	ACTTTTT	A	chr5:149495825-149495831	chr5:149495822-149495846	-3.99713	ENST00000261798.10;ENST00000499521.2;ENST00000515768.6;ENST00000657001.1
19	21725365	rs1477712003	TAAT	T	chr19:21725355-21725361	chr19:21725334-21725363	3.99591	ENST00000358296.11
2	61358463	rs772370610	AAAGA	A	chr2:61358456-61358462	chr2:61358454-61358477	-3.99585	ENST00000398571.7;ENST00000453133.1
12	11121957	rs1421049776	ATAGAGA	A	chr12:11121950-11121956	chr12:11121946-11121968	-3.99568	ENST00000381852.4;ENST00000535024.6;ENST00000541175.1;ENST00000536668.2;ENST00000546265.1;ENST00000541977.5
1	31906833	rs1425344612	GG	G	chr1:31906845-31906851	chr1:31906822-31906851	3.99103	ENST00000602725.5;ENST00000602889.1;ENST00000647444.2
21	46464844	rs1389753742	TC	T	chr21:46464800-46464806	chr21:46464791-46464815	-3.98533	ENST00000400274.5;ENST00000417564.3;ENST00000435722.7;ENST00000442434.1;ENST00000457905.7;ENST00000466639.5;ENST00000651436.1
1	233119739	rs1380189803	ATTA	A	chr1:233119732-233119738	chr1:233119728-233119755	3.98446	ENST00000258229.14;ENST00000462233.5;ENST00000475463.6;ENST00000484347.5;ENST00000486012.5;ENST00000490102.6;ENST00000484041.5
1	93092209	rs746244689	ATT	A	chr1:93092235-93092241	chr1:93092235-93092258	3.97962	ENST00000370303.4;ENST00000370298.9;ENST00000473430.5;ENST00000474314.6;ENST00000471953.5;ENST00000494963.5;ENST00000540243.5;ENST00000545708.5
4	56394858	rs1560635659	TATTAT	T	chr4:56394803-56394809	chr4:56394800-56394822	-3.97839	ENST00000264220.6;ENST00000425339.2
6	107039925	rs1554227421	TAAAA	T	chr6:107039932-107039938	chr6:107039915-107039950	3.97523	ENST00000311381.8;ENST00000405204.6;ENST00000625458.1
4	56394858	rs376877956	TATTA	T	chr4:56394803-56394809	chr4:56394800-56394822	-3.97485	ENST00000264220.6;ENST00000425339.2
2	24592957	rs1254889007	C	CC	chr2:24592947-24592953	chr2:24592947-24592967	-3.97462	ENST00000288599.9;ENST00000348332.7;ENST00000405141.5;ENST00000395856.3;ENST00000406961.5;ENST00000407230.5;ENST00000483904.5;ENST00000496333.5
7	4983485	rs1021970105	AGATA	A	chr7:4983467-4983473	chr7:4983459-4983486	3.97431	ENST00000403969.5;ENST00000406608.2;ENST00000404006.5;ENST00000406089.6;ENST00000404404.5;ENST00000429902.5;ENST00000477090.5;ENST00000493407.5;ENST00000494947.5
3	23891122	rs1468657841	AT	A	chr3:23891052-23891058	chr3:23891050-23891070	-3.97393	ENST00000306627.8;ENST00000346855.7;ENST00000424381.5;ENST00000452012.1
5	98891831	rs993327261	AAAGA	A	chr5:98891836-98891842	chr5:98891825-98891846	-3.97319	ENST00000284049.7;ENST00000614616.4
19	810973	rs1392879831	TAAATCT	T	chr19:810960-810966	chr19:810960-810981	3.97219	ENST00000356948.11;ENST00000350092.8;ENST00000349038.8;ENST00000394601.8;ENST00000585856.2;ENST00000585932.5;ENST00000586944.5;ENST00000627714.2;ENST00000635647.1
1	75806929	rs1443644580	AGA	A	chr1:75806962-75806968	chr1:75806952-75806980	3.97182	ENST00000263187.4
2	32576783	rs1460527912	A	ATACATG	chr2:32576757-32576763	chr2:32576738-32576768	-3.96589	ENST00000421745.6;ENST00000470250.1;ENST00000471232.5
5	36967513	rs1469698482	TTCT	T	chr5:36967523-36967529	chr5:36967506-36967533	3.9647	ENST00000282516.13;ENST00000448238.2;ENST00000504430.5;ENST00000505998.5;ENST00000652901.1
1	244436581	rs1166432276	AAGATAA	A	chr1:244436594-244436600	chr1:244436582-244436600	3.96334	ENST00000366535.4
4	108168419	rs768855565	TCTT	T	chr4:108168377-108168383	chr4:108168355-108168383	3.96314	ENST00000265165.6;ENST00000379951.6;ENST00000436413.5
12	70346846	rs1177476033	TT	T	chr12:70346865-70346871	chr12:70346865-70346885	3.96262	ENST00000229195.7;ENST00000418359.7;ENST00000551483.5;ENST00000550641.6;ENST00000551043.5;ENST00000551434.5;ENST00000552231.6;ENST00000549709.5;ENST00000550705.1;ENST00000548338.5;ENST00000548159.5;ENST00000546673.5
1	179106686	rs34688224	AC	A	chr1:179106726-179106732	chr1:179106713-179106739	-3.96194	ENST00000344730.7;ENST00000502732.6
11	22624389	rs796238405	TCTTTA	T	chr11:22624353-22624359	chr11:22624344-22624370	3.95992	ENST00000327470.6
13	29766335	rs1411575326	T	TT	chr13:29766316-29766322	chr13:29766294-29766323	3.95961	ENST00000380680.5
3	140966235	rs1266115676	TA	T	chr3:140966176-140966182	chr3:140966169-140966191	-3.95944	ENST00000324194.12;ENST00000393015.8;ENST00000453248.6;ENST00000446041.6;ENST00000502594.5;ENST00000512506.5;ENST00000512023.5;ENST00000513887.5;ENST00000631654.1;ENST00000648615.1
14	60762729	rs1399381809	ATTGTGTGGT	A	chr14:60762757-60762763	chr14:60762751-60762782	3.95654	ENST00000261245.9;ENST00000539616.6;ENST00000556764.5;ENST00000553354.5
9	113268211	rs1342235750	ATTTA	A	chr9:113268234-113268240	chr9:113268221-113268243	3.95569	ENST00000374206.4;ENST00000490408.5
6	57174634	rs1351300739	A	AA	chr6:57174620-57174626	chr6:57174617-57174640	-3.95551	ENST00000370693.5
8	26304791	rs1368524070	AGGAATTGGTA	A	chr8:26304745-26304751	chr8:26304745-26304762	3.95157	ENST00000315985.7;ENST00000380737.8;ENST00000519439.5;ENST00000518254.5;ENST00000518397.5;ENST00000519636.5;ENST00000520329.5;ENST00000521557.5;ENST00000522150.5;ENST00000523473.5;ENST00000522535.5;ENST00000522482.5;ENST00000521484.5;ENST00000521095.5;ENST00000524099.5;ENST00000524169.5;ENST00000523964.5;ENST00000523925.5;ENST00000660435.1;ENST00000667651.1;ENST00000665949.1
9	77719199	rs35947569	AA	A	chr9:77719149-77719155	chr9:77719137-77719155	3.95127	ENST00000286548.9
5	65590295	rs1258127849	C	CAAAAGG	chr5:65590320-65590326	chr5:65590303-65590327	-3.9509	ENST00000231524.14;ENST00000274327.11;ENST00000381018.7
1	175977173	rs1467321594	AAGATCCTGA	A	chr1:175977186-175977192	chr1:175977179-175977199	-3.95068	ENST00000308769.12;ENST00000367669.8;ENST00000367666.5;ENST00000367667.5;ENST00000461830.6;ENST00000649803.1
3	185632226	rs1239276221	T	TG	chr3:185632189-185632195	chr3:185632188-185632206	3.94914	ENST00000296257.10
12	55993250	rs1374719117	CTTC	C	chr12:55993254-55993260	chr12:55993241-55993267	-3.9438	ENST00000360299.10;ENST00000553116.5;ENST00000549505.5
8	9709396	rs1347207096	A	AATTA	chr8:9709386-9709392	chr8:9709382-9709406	-3.94142	ENST00000310430.11;ENST00000518281.5;ENST00000520408.5
8	53741790	rs1157845023	A	AA	chr8:53741793-53741799	chr8:53741778-53741801	-3.93859	ENST00000355221.7;ENST00000359530.7;ENST00000396774.6;ENST00000518072.1;ENST00000523343.1;ENST00000520188.5;ENST00000523899.5;ENST00000524164.5
1	21070259	rs1465571037	TCTCT	T	chr1:21070235-21070241	chr1:21070229-21070251	3.93473	ENST00000356916.7;ENST00000374935.7;ENST00000400422.6;ENST00000411888.5;ENST00000438975.5;ENST00000463775.1;ENST00000602326.5;ENST00000634879.1
12	14501819	rs1279562565	GTAAG	G	chr12:14501792-14501798	chr12:14501792-14501812	3.93469	ENST00000261168.8;ENST00000536444.5
1	22452896	rs200254302	T	TAAT	chr1:22452897-22452903	chr1:22452897-22452915	-3.9339	ENST00000375647.5;ENST00000374651.8;ENST00000404138.5;ENST00000400239.6;ENST00000650433.1
9	38407957	rs79932186	AAAA	A	chr9:38407949-38407955	chr9:38407946-38407967	-3.93372	ENST00000377694.2
5	154817030	rs1261311325	TTTC	T	chr5:154817018-154817024	chr5:154817015-154817043	-3.93296	ENST00000336314.9
6	13653674	rs1485952401	TCTAACT	T	chr6:13653691-13653697	chr6:13653681-13653699	3.9312	ENST00000011619.6
7	122103537	rs934673057	TAGAT	T	chr7:122103528-122103534	chr7:122103527-122103548	-3.93075	ENST00000358954.6;ENST00000393376.5;ENST00000417368.7;ENST00000431170.5;ENST00000473553.5
10	21970787	rs1455199496	AG	A	chr10:21970777-21970783	chr10:21970766-21970790	-3.92863	ENST00000376980.8;ENST00000376946.2;ENST00000447548.5;ENST00000476103.3
4	56394858	rs746744741	TATTATTA	T	chr4:56394803-56394809	chr4:56394800-56394822	-3.92759	ENST00000264220.6;ENST00000425339.2
11	120391794	rs1187251783	TCTT	T	chr11:120391798-120391804	chr11:120391784-120391820	-3.92647	ENST00000356641.7;ENST00000397843.7;ENST00000532993.5;ENST00000529970.5
7	5231748	rs1373374900	GA	G	chr7:5231712-5231718	chr7:5231712-5231733	3.92394	ENST00000288828.9
4	147973389	rs1282948235	ATTTTT	A	chr4:147973380-147973386	chr4:147973380-147973402	3.92105	ENST00000336498.8;ENST00000506054.5;ENST00000507661.1;ENST00000506020.5
3	16852959	rs539311207	TTCT	T	chr3:16852948-16852954	chr3:16852947-16852969	-3.92062	ENST00000460467.1
8	9763089	rs1269976245	A	ATA	chr8:9763054-9763060	chr8:9763040-9763061	3.91857	ENST00000310430.11;ENST00000518281.5
8	42157910	rs1364054825	GT	G	chr8:42157893-42157899	chr8:42157871-42157902	-3.91594	ENST00000174653.3;ENST00000396926.8;ENST00000518421.5;ENST00000517922.5;ENST00000517865.5;ENST00000520685.1;ENST00000523249.1;ENST00000521280.5;ENST00000522288.5;ENST00000530375.5
4	56394856	rs201291539	ATTATTATTA	A	chr4:56394803-56394809	chr4:56394800-56394822	-3.91558	ENST00000264220.6;ENST00000425339.2
13	36988903	rs1471018476	ATT	A	chr13:36988881-36988887	chr13:36988870-36988891	3.91419	ENST00000239891.4;ENST00000443765.5;ENST00000496689.1
12	110390847	rs1371690234	CTACTTGAC	C	chr12:110390876-110390882	chr12:110390861-110390887	-3.9086	ENST00000450008.2;ENST00000455511.7;ENST00000464697.1;ENST00000550231.1;ENST00000552170.1;ENST00000546720.5
2	95221002	rs1199333042	ATATGA	A	chr2:95220940-95220946	chr2:95220940-95220962	3.90606	ENST00000614286.1
2	58206226	rs936204227	AAAAA	A	chr2:58206231-58206237	chr2:58206205-58206237	3.90272	ENST00000233741.9;ENST00000403295.7;ENST00000403676.5;ENST00000402135.7;ENST00000417361.1;ENST00000427708.6;ENST00000446381.5;ENST00000449070.5
10	74331482	rs940016320	TATTT	T	chr10:74331496-74331502	chr10:74331472-74331504	-3.90063	ENST00000286621.7;ENST00000372734.4;ENST00000539909.6;ENST00000541550.6;ENST00000672920.1;ENST00000672429.1;ENST00000673352.1;ENST00000673027.1;ENST00000673310.1;ENST00000672604.1;ENST00000672394.1
6	88767630	rs570864025	ACT	A	chr6:88767604-88767610	chr6:88767581-88767610	3.89881	ENST00000369475.7;ENST00000369485.9;ENST00000627296.1
X	104192851	rs1371304737	ATTTTA	A	chrX:104192836-104192842	chrX:104192835-104192861	3.89723	ENST00000493442.2
13	36337192	rs1351555720	TAATT	T	chr13:36337155-36337161	chr13:36337152-36337181	3.89647	ENST00000355182.8;ENST00000438666.7;ENST00000451493.5;ENST00000476377.1;ENST00000495510.1;ENST00000494062.2;ENST00000494703.1;ENST00000650221.1
12	132722647	rs1400328783	AGTC	A	chr12:132722639-132722645	chr12:132722611-132722646	-3.89584	ENST00000498926.7
2	180984820	rs1021121763	TAAT	T	chr2:180984826-180984832	chr2:180984807-180984842	3.8931	ENST00000392415.6;ENST00000410062.9;ENST00000602762.5;ENST00000602291.5;ENST00000602475.5;ENST00000602303.5;ENST00000602632.1;ENST00000602959.5;ENST00000602479.5;ENST00000602499.5;ENST00000602888.5;ENST00000602710.5
22	19121190	rs1232943328	AAGAA	A	chr22:19121231-19121237	chr22:19121218-19121237	3.89155	ENST00000263196.12;ENST00000389262.8;ENST00000537045.5;ENST00000545799.5
3	183681657	rs536143783	TAACT	T	chr3:183681662-183681668	chr3:183681647-183681671	-3.89137	ENST00000242810.11;ENST00000454652.6
7	150373849	rs1159828677	CC	C	chr7:150373782-150373788	chr7:150373782-150373801	-3.89093	ENST00000397281.6;ENST00000425389.2;ENST00000444957.3;ENST00000479668.5;ENST00000478789.5
2	117822951	rs1312528346	TTCTCT	T	chr2:117822938-117822944	chr2:117822938-117822960	3.8907	ENST00000263239.7;ENST00000415038.1;ENST00000474694.1
22	32487797	rs763131353	A	AA	chr22:32487746-32487752	chr22:32487746-32487765	-3.89061	ENST00000266087.12;ENST00000397426.5;ENST00000420700.5;ENST00000425028.5;ENST00000452138.3;ENST00000484607.1;ENST00000492535.1
7	40707233	rs75832510	TTTTTTTT	T	chr7:40707243-40707249	chr7:40707230-40707253	-3.89001	ENST00000335693.8;ENST00000401647.6;ENST00000628514.2
4	56394856	rs777889397	ATTATT	A	chr4:56394803-56394809	chr4:56394800-56394822	-3.88956	ENST00000264220.6;ENST00000425339.2
15	65515806	rs1376248851	AATGAA	A	chr15:65515813-65515819	chr15:65515800-65515822	-3.88833	ENST00000300141.11;ENST00000321147.10;ENST00000341861.9;ENST00000358939.8;ENST00000560665.1;ENST00000559526.5;ENST00000560194.1;ENST00000560436.1
15	22867060	rs1180282343	A	AACAA	chr15:22867052-22867058	chr15:22867050-22867070	-3.88697	ENST00000337451.7;ENST00000398014.7;ENST00000398013.7;ENST00000617928.5;ENST00000674215.1;ENST00000674173.1;ENST00000674227.1;ENST00000674477.1;ENST00000674289.1
5	10419629	rs1561146284	ACAGAA	A	chr5:10419622-10419628	chr5:10419608-10419632	3.88613	ENST00000274140.10;ENST00000449913.6;ENST00000503788.5;ENST00000505253.1;ENST00000510792.1;ENST00000511802.5;ENST00000512449.5
17	61841115	rs1253276064	TA	T	chr17:61841171-61841177	chr17:61841158-61841177	3.88591	ENST00000259008.7;ENST00000577598.5
5	273949	rs1384218552	TA	T	chr5:273905-273911	chr5:273905-273935	3.88585	ENST00000264933.9;ENST00000505221.5;ENST00000506909.5;ENST00000505526.1;ENST00000507528.5;ENST00000507473.1;ENST00000509581.5;ENST00000513582.5;ENST00000614778.4;ENST00000618970.4;ENST00000628729.2;ENST00000651543.1
3	38491175	rs983212938	ATATA	A	chr3:38491182-38491188	chr3:38491163-38491193	-3.88512	ENST00000352511.5
2	183161241	rs1306726299	CTT	C	chr2:183161231-183161237	chr2:183161231-183161250	3.88368	ENST00000295119.9;ENST00000374930.7;ENST00000409798.5;ENST00000479162.5
21	34788583	rs1000060121	AACA	A	chr21:34788554-34788560	chr21:34788553-34788577	-3.88272	ENST00000300305.7;ENST00000344691.8;ENST00000437180.5
19	28529916	rs962133163	ATTTAA	A	chr19:28529922-28529928	chr19:28529903-28529929	-3.88269	ENST00000589999.1;ENST00000592347.5;ENST00000593065.5
4	56394861	rs906893154	TAT	T	chr4:56394803-56394809	chr4:56394800-56394822	-3.88249	ENST00000264220.6;ENST00000425339.2
21	33561634	rs975080970	GTG	G	chr21:33561674-33561680	chr21:33561674-33561694	3.8799	ENST00000356577.10;ENST00000381692.6;ENST00000421541.1;ENST00000436227.5;ENST00000439593.1;ENST00000455528.5
1	87345616	rs1457361828	CTT	C	chr1:87345549-87345555	chr1:87345549-87345572	3.87975	ENST00000370544.10
2	199407935	rs1343990936	AAAAAGTAA	A	chr2:199407927-199407933	chr2:199407927-199407950	-3.87854	ENST00000260926.9;ENST00000417098.6;ENST00000428695.5;ENST00000443023.5;ENST00000440919.1;ENST00000457245.5;ENST00000484124.1;ENST00000614512.4
22	23124328	rs1211526199	TCAGGTGG	T	chr22:23124307-23124313	chr22:23124307-23124331	3.87836	ENST00000216036.9;ENST00000421213.1;ENST00000615612.2
10	28541419	rs67609136	TG	T	chr10:28541385-28541391	chr10:28541374-28541395	-3.87612	ENST00000354911.9;ENST00000345541.6;ENST00000347934.8;ENST00000375664.8;ENST00000375646.5;ENST00000414108.5;ENST00000420266.5;ENST00000424454.5;ENST00000428935.5;ENST00000439676.5;ENST00000442148.5;ENST00000448193.5;ENST00000628285.2;ENST00000651598.1;ENST00000651885.1;ENST00000651441.1
5	123581886	rs1459238359	AAGAAA	A	chr5:123581873-123581879	chr5:123581860-123581888	3.87383	ENST00000361991.6;ENST00000345990.8;ENST00000360683.6;ENST00000510842.6;ENST00000512718.7;ENST00000511130.6;ENST00000521364.5
2	33274274	rs201658719	ATCTCA	A	chr2:33274329-33274335	chr2:33274328-33274352	-3.87306	ENST00000404525.5;ENST00000404816.7;ENST00000402934.5;ENST00000418533.6;ENST00000407925.5
4	88075870	rs533244915	TT	T	chr4:88075877-88075883	chr4:88075869-88075894	-3.86604	ENST00000237596.7;ENST00000511337.5
6	96894931	rs1181820085	G	GG	chr6:96894919-96894925	chr6:96894913-96894935	-3.86458	ENST00000316149.8;ENST00000478382.1;ENST00000489477.1
12	70258108	rs1046829347	TG	T	chr12:70258110-70258116	chr12:70258110-70258130	3.86456	ENST00000229195.7;ENST00000418359.7;ENST00000552319.5;ENST00000550641.6;ENST00000550160.5;ENST00000551043.5;ENST00000551661.5;ENST00000547321.5;ENST00000551179.1;ENST00000549750.5;ENST00000552231.6;ENST00000553078.5;ENST00000552422.5;ENST00000552483.5;ENST00000553020.5;ENST00000548741.5;ENST00000549443.5;ENST00000547780.5;ENST00000548159.5;ENST00000548021.5;ENST00000551132.5;ENST00000552915.5
1	161959835	rs1174742200	CAAAGCTTTC	C	chr1:161959847-161959853	chr1:161959840-161959865	-3.86419	ENST00000367942.4
15	38354777	rs1332983459	GATG	G	chr15:38354762-38354768	chr15:38354751-38354770	-3.86334	ENST00000299084.9
11	18568794	rs1176614242	T	TT	chr11:18568795-18568801	chr11:18568793-18568814	3.86209	ENST00000300038.7;ENST00000320750.10;ENST00000379387.8;ENST00000396197.8;ENST00000396196.6;ENST00000535484.5;ENST00000540917.5;ENST00000540666.5;ENST00000543987.5;ENST00000541984.5
3	197786081	rs1372757499	TTT	T	chr3:197786050-197786056	chr3:197786050-197786078	3.861	ENST00000241502.9
6	151373869	rs1374107838	A	ACAAAAC	chr6:151373915-151373921	chr6:151373889-151373921	-3.86037	ENST00000325144.5
9	15469185	rs1178329372	ATA	A	chr9:15469207-15469213	chr9:15469198-15469221	3.8603	ENST00000380738.8;ENST00000380733.9
7	124853910	rs913251234	AT	A	chr7:124853936-124853942	chr7:124853923-124853950	-3.85974	ENST00000357628.8;ENST00000393329.5;ENST00000430927.6;ENST00000446993.6;ENST00000608057.5;ENST00000609106.5;ENST00000607932.5;ENST00000610141.1;ENST00000653241.1;ENST00000653274.1;ENST00000654766.1;ENST00000653892.1;ENST00000653819.1;ENST00000655761.1;ENST00000662531.1;ENST00000657892.1;ENST00000664330.1;ENST00000664366.1;ENST00000661898.1;ENST00000657333.1;ENST00000668382.1
3	101769108	rs1167032950	CT	C	chr3:101769057-101769063	chr3:101769057-101769077	3.85973	ENST00000341893.8
10	110921908	rs1206626170	ATA	A	chr10:110921868-110921874	chr10:110921868-110921891	3.858	ENST00000369452.9;ENST00000480155.1;ENST00000489783.1;ENST00000489390.1
8	123814849	rs1312542831	AA	A	chr8:123814820-123814826	chr8:123814812-123814831	-3.85663	ENST00000334705.12
7	157235388	rs974355446	TG	T	chr7:157235420-157235426	chr7:157235408-157235431	-3.85654	ENST00000348165.10;ENST00000470408.5;ENST00000494532.1
2	175930394	rs577154875	TGATAG	T	chr2:175930403-175930409	chr2:175930385-175930409	3.85475	ENST00000272748.9;ENST00000409660.5;ENST00000431754.1;ENST00000479012.1;ENST00000475515.1;ENST00000544803.5
12	9010622	rs1413033949	TTTCTCT	T	chr12:9010629-9010635	chr12:9010611-9010641	-3.85459	ENST00000266551.8;ENST00000356986.8
1	96765088	rs1384819477	GT	G	chr1:96765039-96765045	chr1:96765037-96765062	-3.85342	ENST00000370197.5;ENST00000370198.5;ENST00000426398.2;ENST00000460706.5;ENST00000482253.5;ENST00000476419.5;ENST00000609116.5
4	24538300	rs1345117025	CATAC	C	chr4:24538244-24538250	chr4:24538237-24538260	-3.85144	ENST00000336812.5;ENST00000508032.5
11	10797602	rs1226226526	ATTA	A	chr11:10797617-10797623	chr11:10797615-10797634	3.85075	ENST00000339995.10;ENST00000396525.6;ENST00000525681.5;ENST00000526148.5;ENST00000532365.2;ENST00000532383.5
5	139313023	rs75622790	CAGT	C	chr5:139313051-139313057	chr5:139313051-139313073	3.85007	ENST00000361059.7;ENST00000394800.6;ENST00000394805.8;ENST00000506147.5;ENST00000504045.5;ENST00000502499.5;ENST00000507860.1;ENST00000504311.5;ENST00000502929.5;ENST00000505625.5;ENST00000504643.5;ENST00000504203.5;ENST00000503811.5;ENST00000511249.5;ENST00000509918.5;ENST00000512107.5;ENST00000509990.5;ENST00000509644.5;ENST00000513121.1;ENST00000514402.1;ENST00000512876.5;ENST00000513678.5;ENS…
19	20016984	rs1465513077	AAGTAA	A	chr19:20016995-20017001	chr19:20016981-20017001	-3.8491	ENST00000358523.9;ENST00000397162.5;ENST00000397165.7;ENST00000593468.5;ENST00000602079.5;ENST00000601100.5;ENST00000597972.5;ENST00000596019.5;ENST00000595534.1;ENST00000595736.1
3	15713739	rs1410758804	TAATAGA	T	chr3:15713716-15713722	chr3:15713702-15713722	3.83934	ENST00000399451.6;ENST00000412318.5;ENST00000451422.1;ENST00000492895.1;ENST00000497037.5;ENST00000498524.5;ENST00000624145.3;ENST00000672427.1
8	140804231	rs1351450368	T	TC	chr8:140804286-140804292	chr8:140804285-140804305	-3.83823	ENST00000340930.7;ENST00000395218.3;ENST00000517887.5;ENST00000519654.5;ENST00000519419.5;ENST00000521059.5;ENST00000522684.5;ENST00000524202.5;ENST00000519993.5
3	125314173	rs1170523087	TA	T	chr3:125314221-125314227	chr3:125314213-125314236	3.8378	ENST00000360647.8;ENST00000465763.5;ENST00000468369.5;ENST00000471196.1;ENST00000492394.5;ENST00000484491.5;ENST00000485866.5;ENST00000495019.5
5	77217361	rs1216777611	AGTG	A	chr5:77217302-77217308	chr5:77217293-77217314	3.83769	ENST00000264917.10;ENST00000333194.8;ENST00000342343.8;ENST00000340978.7;ENST00000346042.7;ENST00000505926.5;ENST00000502945.1;ENST00000646262.1
7	27595907	rs1562636117	AAAAGA	A	chr7:27595913-27595919	chr7:27595891-27595921	-3.83742	ENST00000265395.7;ENST00000428288.2;ENST00000425715.1
12	132722646	rs1279696354	TAGTCAAT	T	chr12:132722639-132722645	chr12:132722611-132722646	-3.83564	ENST00000498926.7
12	48692812	rs757993014	CTCTC	C	chr12:48692840-48692846	chr12:48692832-48692852	3.83493	ENST00000261900.8;ENST00000618666.4
17	67160109	rs1452367831	TTAATT	T	chr17:67160074-67160080	chr17:67160064-67160081	-3.83455	ENST00000358691.10;ENST00000580168.5;ENST00000579953.5
18	36025487	rs1238144751	TCT	T	chr18:36025533-36025539	chr18:36025521-36025539	3.8334	ENST00000357384.8;ENST00000399022.9;ENST00000590898.5;ENST00000585953.5;ENST00000588737.5
12	93433858	rs770541709	TTAAATCCATT	T	chr12:93433900-93433906	chr12:93433886-93433913	3.83298	ENST00000318066.7;ENST00000550657.1;ENST00000552442.1;ENST00000549490.1;ENST00000549833.1
4	124667128	rs1001971236	AA	A	chr4:124667164-124667170	chr4:124667161-124667179	-3.83087	ENST00000504087.6
6	18258637	rs1320864705	T	TT	chr6:18258651-18258657	chr6:18258634-18258657	-3.83027	ENST00000244776.11;ENST00000507591.2;ENST00000503715.5;ENST00000505224.5;ENST00000515742.2;ENST00000515770.2;ENST00000651624.1;ENST00000652576.1;ENST00000651992.1;ENST00000652689.1
5	134380882	rs1298715862	CTTAC	C	chr5:134380888-134380894	chr5:134380873-134380895	-3.82783	ENST00000265339.7;ENST00000507277.1;ENST00000506787.5;ENST00000510021.5;ENST00000511807.1
1	179843046	rs1558004684	CTCAA	C	chr1:179843112-179843118	chr1:179843100-179843123	-3.82697	ENST00000367612.7
8	33499724	rs1257886619	AT	A	chr8:33499727-33499733	chr8:33499727-33499736	3.82374	ENST00000360128.11;ENST00000360742.9;ENST00000431156.7;ENST00000519356.1;ENST00000520636.5;ENST00000613904.1
10	32324586	rs540451338	AATAA	A	chr10:32324605-32324611	chr10:32324583-32324611	3.82074	ENST00000263062.8;ENST00000319778.11;ENST00000375110.6;ENST00000479380.2;ENST00000495790.1;ENST00000667706.1
14	63684745	rs763760278	T	TT	chr14:63684692-63684698	chr14:63684672-63684698	-3.82051	ENST00000247225.7
1	95194527	rs760879229	TCTAT	T	chr1:95194546-95194552	chr1:95194543-95194573	-3.82036	ENST00000370203.9;ENST00000419846.1;ENST00000421762.5;ENST00000604203.1;ENST00000604534.5;ENST00000663020.1
2	128092543	rs970978897	TT	T	chr2:128092548-128092554	chr2:128092536-128092556	-3.81787	ENST00000259253.11;ENST00000376723.7;ENST00000430075.5;ENST00000438277.5
1	162527933	rs1347716739	TG	T	chr1:162527992-162527998	chr1:162527989-162528005	3.81566	ENST00000489294.2;ENST00000538489.5;ENST00000545294.5
2	68179005	rs1553403025	A	AAAGA	chr2:68179054-68179060	chr2:68179034-68179060	-3.81502	ENST00000234310.8;ENST00000406334.3
6	78944997	rs1287952335	TTACT	T	chr6:78944977-78944983	chr6:78944965-78944983	3.81425	ENST00000275034.5;ENST00000479165.1;ENST00000606868.5
8	41997531	rs1297129214	AACA	A	chr8:41997552-41997558	chr8:41997546-41997566	-3.81389	ENST00000265713.8;ENST00000396930.4;ENST00000406337.6;ENST00000470574.2;ENST00000485568.5;ENST00000647809.1;ENST00000650356.1;ENST00000648030.1;ENST00000649827.1;ENST00000648335.1
2	183159405	rs1230236498	AATTAA	A	chr2:183159411-183159417	chr2:183159394-183159420	3.81226	ENST00000295119.9;ENST00000374930.7;ENST00000409798.5;ENST00000479162.5
20	38526603	rs1271943840	GA	G	chr20:38526578-38526584	chr20:38526577-38526599	-3.81095	ENST00000262879.11;ENST00000397042.7;ENST00000397040.5;ENST00000438490.2;ENST00000461423.1;ENST00000632792.1
4	48832546	rs1241319171	ATCA	A	chr4:48832537-48832543	chr4:48832537-48832553	3.81035	ENST00000264312.11;ENST00000381473.7;ENST00000396448.6;ENST00000425583.6;ENST00000444354.6;ENST00000506801.5;ENST00000507546.5;ENST00000507210.5;ENST00000505922.6;ENST00000503016.5;ENST00000504654.5;ENST00000509164.5;ENST00000509246.5;ENST00000510824.5;ENST00000514981.5;ENST00000513391.2;ENST00000508293.5;ENST00000511662.5;ENST00000509963.5;ENST00000509664.5;ENST00000509122.5;ENST00000512981.5;EN…
1	15900524	rs1366718791	TTACCT	T	chr1:15900530-15900536	chr1:15900516-15900538	-3.80975	ENST00000375759.8;ENST00000442985.1;ENST00000438066.1;ENST00000673875.1
8	73794903	rs1417698063	G	GC	chr8:73794954-73794960	chr8:73794940-73794960	-3.80916	ENST00000358757.5;ENST00000419880.7;ENST00000422906.6;ENST00000519255.2;ENST00000517608.5;ENST00000519277.5;ENST00000523278.5;ENST00000602593.6;ENST00000650817.1;ENST00000651945.1
19	21053908	rs756646959	TTTGT	T	chr19:21053933-21053939	chr19:21053919-21053940	-3.80739	ENST00000261560.10
2	70277651	rs1414940123	AAGA	A	chr2:70277604-70277610	chr2:70277604-70277623	3.80711	ENST00000264441.9;ENST00000433351.7
17	55419859	rs1364484118	AGT	A	chr17:55419909-55419915	chr17:55419886-55419915	-3.80678	ENST00000262065.8;ENST00000571578.1;ENST00000649377.1
3	52691087	rs764341965	TTACTTTT	T	chr3:52691096-52691102	chr3:52691083-52691105	-3.80652	ENST00000394799.6;ENST00000418458.6;ENST00000484022.1;ENST00000496254.5
5	116162585	rs1223312288	TTTTATC	T	chr5:116162578-116162584	chr5:116162576-116162611	-3.80625	ENST00000274458.9;ENST00000507356.5;ENST00000506589.1;ENST00000515539.5;ENST00000632434.1
14	99419175	rs1447128489	T	TT	chr14:99419208-99419214	chr14:99419196-99419215	-3.80541	ENST00000329331.7;ENST00000331768.10;ENST00000357563.4;ENST00000436070.6;ENST00000453764.5;ENST00000446066.5;ENST00000630307.2
19	21812065	rs750934769	TGAGT	T	chr19:21812058-21812064	chr19:21812057-21812085	-3.80487	ENST00000354959.9;ENST00000357491.10;ENST00000598381.5;ENST00000594012.5;ENST00000599906.5;ENST00000595461.5;ENST00000596899.1;ENST00000598288.5
13	59886845	rs1427897616	AA	A	chr13:59886853-59886859	chr13:59886842-59886862	-3.79916	ENST00000267215.8;ENST00000377908.6;ENST00000400320.5;ENST00000400319.5;ENST00000400324.9;ENST00000465066.5;ENST00000498416.2
15	92945739	rs1280110183	T	TT	chr15:92945745-92945751	chr15:92945733-92945756	3.79902	ENST00000394196.9;ENST00000420239.7;ENST00000628375.2;ENST00000626782.2;ENST00000626874.2;ENST00000630790.1;ENST00000625243.1;ENST00000625990.3;ENST00000637613.1;ENST00000635856.1;ENST00000636881.1;ENST00000637572.1
5	122825354	rs1408474205	TTTCTT	T	chr5:122825345-122825351	chr5:122825343-122825374	3.79704	ENST00000379516.7;ENST00000506847.5;ENST00000510372.5;ENST00000514030.1;ENST00000514949.1
1	217653730	rs1428243730	AGTGAAGA	A	chr1:217653759-217653765	chr1:217653747-217653774	3.79651	ENST00000366933.5;ENST00000470448.5
4	1873104	rs1362283515	C	CTTTTC	chr4:1873106-1873112	chr4:1873097-1873128	-3.7961	ENST00000507820.5;ENST00000508803.6;ENST00000508355.5;ENST00000514045.5
14	21246661	rs1219627955	AGGAATA	A	chr14:21246653-21246659	chr14:21246649-21246669	-3.79512	ENST00000336053.10;ENST00000420743.6;ENST00000430246.6;ENST00000557201.5;ENST00000556142.5;ENST00000557768.1;ENST00000554969.5;ENST00000556897.5;ENST00000553753.5;ENST00000555176.5;ENST00000555215.5;ENST00000554891.5;ENST00000557442.5;ENST00000554455.5;ENST00000553300.5;ENST00000554539.5;ENST00000556513.5;ENST00000556628.5;ENST00000555137.5;ENST00000553614.5;ENST00000554383.5;ENST00000555309.5;EN…
18	76851062	rs1428454635	CTC	C	chr18:76851066-76851072	chr18:76851050-76851077	3.79128	ENST00000253159.12;ENST00000320610.13;ENST00000543926.6;ENST00000579322.1
19	12633177	rs1370527311	GTAAGTATG	G	chr19:12633191-12633197	chr19:12633191-12633209	3.79036	ENST00000343325.9;ENST00000446165.2;ENST00000465656.1
4	75526314	rs1021429545	A	AATTA	chr4:75526326-75526332	chr4:75526319-75526347	3.7901	ENST00000311638.7;ENST00000380837.7;ENST00000507556.5;ENST00000507557.5;ENST00000504190.5;ENST00000502620.1;ENST00000507885.5;ENST00000514480.1
14	103685319	rs1453568409	A	AA	chr14:103685298-103685304	chr14:103685297-103685316	-3.78869	ENST00000246489.11;ENST00000334553.10;ENST00000347839.10;ENST00000348520.10;ENST00000389744.8;ENST00000445352.8;ENST00000452929.6;ENST00000472726.3;ENST00000537046.6;ENST00000535194.2;ENST00000553286.5;ENST00000557575.5;ENST00000554280.5;ENST00000555836.5;ENST00000557450.5;ENST00000553325.5;ENST00000555856.1;ENST00000553680.1;ENST00000554228.5;ENST00000634686.1
9	96507812	rs1290403955	A	AGA	chr9:96507774-96507780	chr9:96507773-96507802	3.78845	ENST00000375242.7;ENST00000375240.7;ENST00000375241.6;ENST00000412285.6;ENST00000463569.5;ENST00000474602.5
8	140804229	rs11449247	TTTTT	T	chr8:140804289-140804295	chr8:140804285-140804305	-3.78837	ENST00000340930.7;ENST00000395218.3;ENST00000517887.5;ENST00000519654.5;ENST00000519419.5;ENST00000521059.5;ENST00000522684.5;ENST00000524202.5;ENST00000519993.5
5	65928635	rs1163466067	AGTAGTA	A	chr5:65928697-65928703	chr5:65928692-65928715	-3.78766	ENST00000284037.9;ENST00000380935.5;ENST00000380938.6;ENST00000380943.6;ENST00000416865.6;ENST00000506030.5;ENST00000507490.1;ENST00000511297.5
1	205746480	rs1386386678	CACACACACTA	C	chr1:205746501-205746507	chr1:205746488-205746507	-3.78713	ENST00000367142.5
6	13789630	rs1409593564	C	CC	chr6:13789682-13789688	chr6:13789668-13789689	-3.78709	ENST00000379170.8;ENST00000607303.1
5	131514533	rs557601678	GATAATG	G	chr5:131514543-131514549	chr5:131514532-131514561	-3.78654	ENST00000296859.10;ENST00000308008.10;ENST00000507093.5;ENST00000504575.5;ENST00000504039.2;ENST00000514179.5;ENST00000515170.5;ENST00000510071.5;ENST00000514667.1;ENST00000513227.5;ENST00000509018.5;ENST00000627212.2
20	47654464	rs1170529861	AGA	A	chr20:47654457-47654463	chr20:47654444-47654465	-3.78613	ENST00000371998.8;ENST00000372004.7;ENST00000371997.3
17	7241731	rs753677104	CAC	C	chr17:7241698-7241704	chr17:7241680-7241704	3.78479	ENST00000302386.10;ENST00000571129.5;ENST00000571253.1;ENST00000577035.5;ENST00000570760.2;ENST00000570856.1;ENST00000573928.1
15	84682323	rs762333406	TCTT	T	chr15:84682365-84682371	chr15:84682353-84682377	-3.78403	ENST00000268220.12;ENST00000455959.7;ENST00000558217.5;ENST00000559729.5;ENST00000558134.5;ENST00000558196.1;ENST00000560266.5;ENST00000560409.5
6	156969908	rs1410683293	TTG	T	chr6:156969871-156969877	chr6:156969871-156969891	3.78396	ENST00000319584.11;ENST00000350026.10;ENST00000346085.10;ENST00000414678.7;ENST00000452544.2;ENST00000637887.1;ENST00000638000.1;ENST00000636930.2;ENST00000647938.1;ENST00000674190.1;ENST00000674298.1
9	36674559	rs1450956435	AA	A	chr9:36674562-36674568	chr9:36674553-36674578	3.78261	ENST00000298048.7;ENST00000536987.5;ENST00000536860.5;ENST00000536329.5;ENST00000541717.4;ENST00000543751.5;ENST00000545008.5;ENST00000626154.2;ENST00000627766.2
15	72544148	rs1412423392	TGTTT	T	chr15:72544170-72544176	chr15:72544170-72544192	-3.78221	ENST00000379887.9;ENST00000564062.1;ENST00000567762.1;ENST00000570085.5
3	121427484	rs1235369079	AAAATA	A	chr3:121427490-121427496	chr3:121427469-121427497	-3.78011	ENST00000666486.1
10	118012429	rs1564829771	ACA	A	chr10:118012421-118012427	chr10:118012402-118012429	-3.77575	ENST00000355624.8;ENST00000369199.5;ENST00000476207.1
5	55664681	rs765505823	ATAGA	A	chr5:55664720-55664726	chr5:55664708-55664728	3.77546	ENST00000318672.7;ENST00000396865.7;ENST00000416547.6;ENST00000507447.1;ENST00000505708.5;ENST00000508124.5;ENST00000511233.5;ENST00000515159.5;ENST00000512595.5;ENST00000515629.5;ENST00000512208.5;ENST00000524154.1
14	68157736	rs1430978045	TT	T	chr14:68157721-68157727	chr14:68157721-68157745	-3.7745	ENST00000468382.5;ENST00000460526.5;ENST00000469165.6;ENST00000479335.5;ENST00000471583.5;ENST00000478014.5;ENST00000488612.5;ENST00000487270.5;ENST00000492236.5;ENST00000487861.5;ENST00000497460.5;ENST00000553595.5;ENST00000557045.5;ENST00000554244.5
11	74185673	rs1235366205	TCGAG	T	chr11:74185658-74185664	chr11:74185650-74185672	3.77316	ENST00000328257.13;ENST00000398427.6;ENST00000542710.3;ENST00000544401.2
19	58131716	rs1433907661	GAAAA	G	chr19:58131722-58131728	chr19:58131708-58131728	3.7722	ENST00000358067.5;ENST00000500161.2;ENST00000598312.6;ENST00000601887.1;ENST00000597186.5
6	156969909	rs1189794514	TG	T	chr6:156969871-156969877	chr6:156969871-156969891	3.77006	ENST00000319584.11;ENST00000350026.10;ENST00000346085.10;ENST00000414678.7;ENST00000452544.2;ENST00000637887.1;ENST00000638000.1;ENST00000636930.2;ENST00000647938.1;ENST00000674190.1;ENST00000674298.1
1	63658392	rs1289466170	TCTCT	T	chr1:63658399-63658405	chr1:63658395-63658418	-3.76861	ENST00000371083.4;ENST00000371084.8;ENST00000540265.5;ENST00000650546.1
21	33562178	rs1162799733	T	TAT	chr21:33562156-33562162	chr21:33562156-33562177	-3.76642	ENST00000356577.10;ENST00000381692.6;ENST00000421541.1;ENST00000436227.5;ENST00000439593.1;ENST00000455528.5
16	71897012	rs1466024592	TGTATTTA	T	chr16:71897005-71897011	chr16:71896989-71897013	-3.76455	ENST00000329908.12;ENST00000378799.11;ENST00000378798.9;ENST00000424485.6;ENST00000534994.5;ENST00000538104.5;ENST00000535424.5;ENST00000538850.5;ENST00000540296.5;ENST00000538565.5;ENST00000537613.5;ENST00000539186.5;ENST00000541918.5;ENST00000541571.6;ENST00000544564.5;ENST00000568581.5;ENST00000566536.5;ENST00000606369.5
11	118748387	rs1462103670	TATCTTT	T	chr11:118748400-118748406	chr11:118748392-118748406	3.76363	ENST00000526274.2;ENST00000534980.7;ENST00000620157.4
1	167268167	rs1263072817	ATACA	A	chr1:167268144-167268150	chr1:167268141-167268164	-3.76311	ENST00000271411.8;ENST00000367866.7;ENST00000367865.5;ENST00000429375.6;ENST00000442313.5;ENST00000492850.5;ENST00000541643.7;ENST00000559038.5;ENST00000560232.6;ENST00000557909.5;ENST00000648671.1
5	65565147	rs1159081132	TAATT	T	chr5:65565156-65565162	chr5:65565145-65565166	-3.76232	ENST00000261308.10;ENST00000503435.5;ENST00000505380.1;ENST00000502703.5;ENST00000515447.5;ENST00000510930.5;ENST00000508982.1;ENST00000511908.5;ENST00000535264.5;ENST00000538977.5
1	197128762	rs150344996	AAATA	A	chr1:197128753-197128759	chr1:197128750-197128779	-3.75758	ENST00000294732.11;ENST00000367409.9;ENST00000367408.5
6	156969907	rs1215072939	TTTG	T	chr6:156969871-156969877	chr6:156969871-156969891	3.75468	ENST00000319584.11;ENST00000350026.10;ENST00000346085.10;ENST00000414678.7;ENST00000452544.2;ENST00000637887.1;ENST00000638000.1;ENST00000636930.2;ENST00000647938.1;ENST00000674190.1;ENST00000674298.1
7	155777072	rs1286734225	TGAAATAGAG	T	chr7:155777055-155777061	chr7:155777047-155777073	-3.75395	ENST00000341148.7;ENST00000401878.8
11	120386247	rs1178224509	AT	A	chr11:120386208-120386214	chr11:120386201-120386224	3.75289	ENST00000356641.7;ENST00000397843.7;ENST00000532993.5;ENST00000529970.5
11	63999577	rs776659433	GAG	G	chr11:63999547-63999553	chr11:63999540-63999558	-3.75224	ENST00000255681.7;ENST00000535715.5;ENST00000543422.5
8	108214849	rs1361041172	TG	T	chr8:108214871-108214877	chr8:108214860-108214883	-3.75091	ENST00000220849.10;ENST00000519627.1;ENST00000519517.5;ENST00000519030.5;ENST00000521614.5;ENST00000522352.5
16	22014770	rs1470123078	TTTATT	T	chr16:22014776-22014782	chr16:22014763-22014784	-3.74701	ENST00000331057.8;ENST00000542527.7;ENST00000562695.1;ENST00000562186.1;ENST00000567004.1;ENST00000569656.5
18	319336	rs1263631595	A	AT	chr18:319376-319382	chr18:319367-319392	3.74685	ENST00000400256.5
6	20864500	rs1399203234	CTAC	C	chr6:20864486-20864492	chr6:20864483-20864504	-3.74641	ENST00000274695.8;ENST00000378610.1
2	71387018	rs962654432	TT	T	chr2:71387011-71387017	chr2:71387011-71387033	3.74376	ENST00000264447.9;ENST00000410075.5;ENST00000409544.5;ENST00000491843.2
19	55312293	rs1401842722	TTATTT	T	chr19:55312284-55312290	chr19:55312284-55312307	3.74358	ENST00000309383.6;ENST00000326848.7;ENST00000590333.5;ENST00000596786.1
19	55044322	rs1016986735	TTCT	T	chr19:55044331-55044337	chr19:55044325-55044347	-3.74306	ENST00000415061.8;ENST00000585492.1;ENST00000593060.5;ENST00000591960.1;ENST00000591868.1
22	50363817	rs772581046	TAAAGT	T	chr22:50363790-50363796	chr22:50363790-50363809	3.74302	ENST00000359139.7;ENST00000395744.7;ENST00000395741.7;ENST00000612753.5
15	38354693	rs553420659	GCTGAAAG	G	chr15:38354762-38354768	chr15:38354751-38354770	-3.74197	ENST00000299084.9
7	30793067	rs1318247550	CCATGGGTTAT	C	chr7:30793089-30793095	chr7:30793088-30793109	3.74064	ENST00000265299.6;ENST00000458257.5
12	48692221	rs1284246003	AAAGA	A	chr12:48692231-48692237	chr12:48692218-48692237	-3.74027	ENST00000261900.8;ENST00000618666.4
15	75570226	rs1439496757	TC	T	chr15:75570213-75570219	chr15:75570201-75570222	-3.74009	ENST00000306726.6;ENST00000565138.5;ENST00000568707.1;ENST00000566032.5;ENST00000567875.5;ENST00000618819.5
3	19979974	rs1484624438	TATTTTTATT	T	chr3:19979984-19979990	chr3:19979974-19979995	3.73589	ENST00000273047.9;ENST00000333083.11;ENST00000422242.1;ENST00000446547.5;ENST00000473608.1
7	11109684	rs1375092240	CTTAGC	C	chr7:11109694-11109700	chr7:11109689-11109717	3.73531	ENST00000423760.6;ENST00000469407.5;ENST00000470665.5;ENST00000493922.5;ENST00000634607.1;ENST00000642461.1
16	85672566	rs1413779958	T	TATAGT	chr16:85672602-85672608	chr16:85672601-85672621	-3.7348	ENST00000253458.12;ENST00000393243.5;ENST00000405402.6;ENST00000412692.5;ENST00000438180.1;ENST00000469381.1;ENST00000471070.1
4	112275592	rs376198607	C	CTC	chr4:112275621-112275627	chr4:112275609-112275630	3.73414	ENST00000361717.4
X	48969055	rs1456293170	AAAGA	A	chrX:48969064-48969070	chrX:48969048-48969074	-3.73302	ENST00000218176.4
7	131363670	rs551424920	TTTATTT	T	chr7:131363663-131363669	chr7:131363662-131363683	-3.73212	ENST00000352689.11;ENST00000416992.6;ENST00000429546.5;ENST00000421797.6;ENST00000446815.5;ENST00000458153.5;ENST00000494286.5;ENST00000494785.5
1	91009315	rs1048503143	CTAAC	C	chr1:91009324-91009330	chr1:91009321-91009345	3.73198	ENST00000337393.10;ENST00000361321.5;ENST00000347275.9;ENST00000370440.5;ENST00000467231.5;ENST00000498303.5
6	60471485	rs1249588629	ACTT	A	chr6:60471517-60471523	chr6:60471516-60471546	-3.7314	ENST00000637553.1;ENST00000649835.1
9	15475006	rs1372177589	C	CCTC	chr9:15475023-15475029	chr9:15475018-15475037	3.73053	ENST00000380738.8;ENST00000380716.8;ENST00000380733.9;ENST00000380715.5;ENST00000397519.6
6	75699398	rs1254275575	TATACACTAA	T	chr6:75699387-75699393	chr6:75699387-75699412	3.73027	ENST00000370010.6;ENST00000447266.7;ENST00000503501.1
4	165497670	rs1457981621	T	TT	chr4:165497631-165497637	chr4:165497630-165497651	3.72941	ENST00000402744.9
5	179082477	rs1328079803	TATTT	T	chr5:179082468-179082474	chr5:179082464-179082492	-3.72833	ENST00000315475.7
12	46358438	rs959929424	TTATT	T	chr12:46358450-46358456	chr12:46358437-46358461	3.72137	ENST00000256689.10
6	63662370	rs1332042982	TAAAGT	T	chr6:63662391-63662397	chr6:63662391-63662417	3.72066	ENST00000262043.8;ENST00000393387.5;ENST00000481385.6;ENST00000506783.5;ENST00000494284.6;ENST00000509876.5;ENST00000515594.5;ENST00000509330.5
10	32901745	rs1277565126	TATTTT	T	chr10:32901801-32901807	chr10:32901783-32901818	3.71864	ENST00000302278.8;ENST00000396033.6;ENST00000423113.5;ENST00000488427.1;ENST00000494395.1
4	113453719	rs1379316569	AA	A	chr4:113453693-113453699	chr4:113453692-113453730	-3.71798	ENST00000296402.9;ENST00000394524.7;ENST00000511664.6;ENST00000513132.5
19	42270490	rs1234495507	CTTTTC	C	chr19:42270496-42270502	chr19:42270483-42270504	-3.71706	ENST00000571942.2;ENST00000572681.6
12	19518607	rs879448004	CAA	C	chr12:19518613-19518619	chr12:19518613-19518633	-3.71671	ENST00000266508.14;ENST00000360995.8;ENST00000398731.3;ENST00000398864.7;ENST00000512223.6
7	30294212	rs1341459318	TTCTT	T	chr7:30294217-30294223	chr7:30294211-30294243	-3.71663	ENST00000323037.5
2	72680025	rs1260940516	T	TT	chr2:72680074-72680080	chr2:72680071-72680080	-3.71563	ENST00000272427.11;ENST00000410112.6;ENST00000410104.1;ENST00000634650.1
10	28541415	rs1236208182	G	GG	chr10:28541389-28541395	chr10:28541374-28541395	3.71481	ENST00000354911.9;ENST00000345541.6;ENST00000347934.8;ENST00000375664.8;ENST00000375646.5;ENST00000414108.5;ENST00000420266.5;ENST00000424454.5;ENST00000428935.5;ENST00000439676.5;ENST00000442148.5;ENST00000448193.5;ENST00000628285.2;ENST00000651598.1;ENST00000651885.1;ENST00000651441.1
7	26181988	rs1562677987	T	TACTTCT	chr7:26181974-26181980	chr7:26181962-26181981	3.71478	ENST00000056233.4;ENST00000607375.1;ENST00000608362.2
5	87346757	rs1462775284	TATTT	T	chr5:87346771-87346777	chr5:87346756-87346777	3.71473	ENST00000274376.11;ENST00000456692.6;ENST00000506290.1;ENST00000512763.5;ENST00000515800.6;ENST00000509953.1;ENST00000645953.1
7	98305322	rs10708312	AAAA	A	chr7:98305326-98305332	chr7:98305313-98305339	-3.71376	ENST00000005260.9;ENST00000480580.1;ENST00000491463.4
14	55332800	rs1211498467	TTATCT	T	chr14:55332787-55332793	chr14:55332785-55332810	-3.71361	ENST00000313833.5;ENST00000440021.1;ENST00000555087.1;ENST00000557647.5;ENST00000554940.1;ENST00000555514.1
2	68179004	rs1055771566	A	AAAGA	chr2:68179054-68179060	chr2:68179034-68179060	-3.71294	ENST00000234310.8;ENST00000406334.3
3	47161542	rs1220911089	A	ACA	chr3:47161575-47161581	chr3:47161560-47161587	-3.71215	ENST00000412450.1;ENST00000409792.3
3	185632239	rs1560206176	T	TG	chr3:185632190-185632196	chr3:185632188-185632206	3.71066	ENST00000296257.10
12	385425	rs1325555896	TACTT	T	chr12:385392-385398	chr12:385373-385403	-3.70898	ENST00000399788.7;ENST00000536014.5;ENST00000535014.5;ENST00000543507.1;ENST00000544760.1
X	77763454	rs1195774065	TTTTCTTT	T	chrX:77763474-77763480	chrX:77763466-77763494	3.70898	ENST00000373344.10;ENST00000395603.7;ENST00000480283.5;ENST00000624032.3;ENST00000623321.3;ENST00000624193.1;ENST00000622960.1;ENST00000624166.3;ENST00000624668.3
8	123346537	rs1385947280	TTTTTAT	T	chr8:123346511-123346517	chr8:123346497-123346517	3.70889	ENST00000287394.10;ENST00000519124.5;ENST00000517666.5;ENST00000521903.5;ENST00000521496.5
10	21627606	rs1440204854	TCTGT	T	chr10:21627648-21627654	chr10:21627642-21627669	3.70764	ENST00000307729.12;ENST00000377072.8;ENST00000377059.7;ENST00000438473.6;ENST00000631589.1;ENST00000650921.1;ENST00000651298.1;ENST00000652258.1;ENST00000651382.1;ENST00000650893.1;ENST00000651405.1
1	203844795	rs745663692	TT	T	chr1:203844785-203844791	chr1:203844785-203844807	3.70687	ENST00000332127.8;ENST00000367210.2;ENST00000367214.5;ENST00000367212.7;ENST00000453771.5;ENST00000495527.5;ENST00000550078.2;ENST00000545588.5;ENST00000640465.1;ENST00000638800.1;ENST00000639812.1
12	1201415	rs1412865852	TAAT	T	chr12:1201406-1201412	chr12:1201401-1201457	3.70624	ENST00000360905.9;ENST00000347735.10;ENST00000355446.9;ENST00000397203.6;ENST00000440394.7;ENST00000536573.6;ENST00000538971.6;ENST00000542302.6;ENST00000546231.6;ENST00000543086.7;ENST00000545948.5;ENST00000589028.5;ENST00000588412.5;ENST00000611180.4
1	91387556	rs1291979208	CCCCAG	C	chr1:91387518-91387524	chr1:91387510-91387529	3.70589	ENST00000370425.8;ENST00000427444.1;ENST00000448819.5;ENST00000481900.5;ENST00000488023.1
5	159157636	rs1436093223	A	ACA	chr5:159157652-159157658	chr5:159157632-159157659	-3.70506	ENST00000274542.6;ENST00000424310.6;ENST00000518284.1;ENST00000519865.5;ENST00000611185.4
15	84682326	rs1368682674	TCT	T	chr15:84682365-84682371	chr15:84682353-84682377	-3.7048	ENST00000268220.12;ENST00000455959.7;ENST00000558217.5;ENST00000559729.5;ENST00000558134.5;ENST00000558196.1;ENST00000560266.5;ENST00000560409.5
11	10797131	rs1049946449	CTT	C	chr11:10797124-10797130	chr11:10797108-10797130	3.7023	ENST00000339995.10;ENST00000525681.5;ENST00000526148.5;ENST00000532365.2;ENST00000532383.5
11	95771201	rs1395319837	AAAACA	A	chr11:95771140-95771146	chr11:95771134-95771156	-3.70143	ENST00000358780.10;ENST00000398187.6;ENST00000536839.1;ENST00000543641.5
12	11137223	rs5796423	C	CTC	chr12:11137165-11137171	chr12:11137160-11137179	-3.70066	ENST00000381852.4;ENST00000535024.6;ENST00000541175.1;ENST00000536668.2;ENST00000546265.1;ENST00000541977.5
2	135759328	rs1303011544	AG	A	chr2:135759376-135759382	chr2:135759358-135759384	-3.69762	ENST00000272638.14;ENST00000416538.5;ENST00000426921.5;ENST00000490163.5
4	56394863	rs796067404	T	TTT	chr4:56394803-56394809	chr4:56394800-56394822	3.69723	ENST00000264220.6;ENST00000425339.2
22	21786570	rs1329358158	TAT	T	chr22:21786576-21786582	chr22:21786540-21786583	-3.69622	ENST00000215832.11;ENST00000398822.7;ENST00000544786.1
6	149780742	rs1188672087	TATCT	T	chr6:149780730-149780736	chr6:149780730-149780754	3.696	ENST00000367384.7;ENST00000367380.9;ENST00000367378.6;ENST00000464889.6;ENST00000484601.6;ENST00000486585.2;ENST00000495487.1;ENST00000494411.6;ENST00000544496.5;ENST00000649295.1
2	68179006	rs1400699341	A	AAAGA	chr2:68179054-68179060	chr2:68179034-68179060	-3.69581	ENST00000234310.8;ENST00000406334.3
13	79426750	rs574289771	TCTTT	T	chr13:79426730-79426736	chr13:79426710-79426738	-3.6948	ENST00000656024.1
16	30740074	rs1360786556	TCT	T	chr16:30740047-30740053	chr16:30740047-30740064	3.69299	ENST00000262518.9;ENST00000380361.7
2	158483780	rs1192100842	TGTT	T	chr2:158483735-158483741	chr2:158483735-158483758	3.69268	ENST00000389759.7;ENST00000389757.7;ENST00000411900.5;ENST00000421462.5;ENST00000426248.7;ENST00000457109.5;ENST00000452162.5;ENST00000462335.1;ENST00000628904.2
9	21983254	rs1182808216	TAATT	T	chr9:21983247-21983253	chr9:21983242-21983267	-3.69135	ENST00000404796.3;ENST00000494262.5;ENST00000498628.6;ENST00000530628.2;ENST00000579755.1
19	13832150	rs904187710	AGA	A	chr19:13832154-13832160	chr19:13832152-13832177	3.69084	ENST00000254323.6;ENST00000587762.2
18	319337	rs57545291	A	AT	chr18:319373-319379	chr18:319367-319392	3.6908	ENST00000400256.5
6	139178500	rs1219590465	T	TC	chr6:139178458-139178464	chr6:139178458-139178479	-3.689	ENST00000367658.3;ENST00000415194.6;ENST00000588638.5;ENST00000589192.5;ENST00000590679.5;ENST00000591102.5;ENST00000587577.5;ENST00000588529.5;ENST00000585874.5;ENST00000586266.5;ENST00000585447.5;ENST00000590219.5;ENST00000586229.5;ENST00000649069.1
X	134774035	rs1402715620	AAAAGTA	A	chrX:134774050-134774056	chrX:134774032-134774056	3.68791	ENST00000298090.10;ENST00000343004.9;ENST00000370790.5;ENST00000465128.3;ENST00000478384.5;ENST00000486347.5;ENST00000493333.5;ENST00000611027.2
19	23652235	rs1177127840	ATAT	A	chr19:23652177-23652183	chr19:23652176-23652207	-3.6879	ENST00000600313.5;ENST00000596211.5;ENST00000601935.5
1	203844800	rs1195005160	T	TT	chr1:203844785-203844791	chr1:203844785-203844807	-3.68788	ENST00000332127.8;ENST00000367210.2;ENST00000367214.5;ENST00000367212.7;ENST00000453771.5;ENST00000495527.5;ENST00000550078.2;ENST00000545588.5;ENST00000640465.1;ENST00000638800.1;ENST00000639812.1
7	26212464	rs1214585253	TTCCTCT	T	chr7:26212457-26212463	chr7:26212456-26212479	3.68677	ENST00000337620.8;ENST00000396386.7;ENST00000409747.5
4	56394808	rs527733534	TTATT	T	chr4:56394814-56394820	chr4:56394800-56394822	3.6853	ENST00000264220.6;ENST00000425339.2
2	38744428	rs539401715	G	GG	chr2:38744437-38744443	chr2:38744425-38744443	-3.68527	ENST00000313117.11;ENST00000425778.5;ENST00000446327.6
1	227212247	rs1558776736	CA	C	chr1:227212213-227212219	chr1:227212208-227212231	-3.68292	ENST00000334218.9;ENST00000366769.7;ENST00000366764.6;ENST00000366767.7;ENST00000366766.6;ENST00000462553.2;ENST00000478573.6
16	67060543	rs144915478	TT	T	chr16:67060484-67060490	chr16:67060478-67060495	-3.68267	ENST00000290858.11;ENST00000412916.7;ENST00000561924.6;ENST00000564034.6;ENST00000563939.3;ENST00000565389.1;ENST00000567947.1;ENST00000651988.1;ENST00000652360.1;ENST00000650873.1
12	100421667	rs1447392108	T	TGT	chr12:100421674-100421680	chr12:100421668-100421697	3.68133	ENST00000323346.10
X	139189264	rs1303795256	TAGACT	T	chrX:139189281-139189287	chrX:139189275-139189300	3.68095	ENST00000421460.1;ENST00000436198.5;ENST00000441825.8;ENST00000448673.1;ENST00000626909.2
6	156969906	rs1446837093	TTTTG	T	chr6:156969871-156969877	chr6:156969871-156969891	3.68087	ENST00000319584.11;ENST00000350026.10;ENST00000346085.10;ENST00000414678.7;ENST00000452544.2;ENST00000637887.1;ENST00000638000.1;ENST00000636930.2;ENST00000647938.1;ENST00000674190.1;ENST00000674298.1
6	169709096	rs1466358316	TT	T	chr6:169709081-169709087	chr6:169709072-169709102	3.68084	ENST00000339209.9;ENST00000366780.8;ENST00000480008.1;ENST00000612128.1;ENST00000621772.4
8	96231173	rs762911055	TG	T	chr8:96231153-96231159	chr8:96231133-96231160	-3.68047	ENST00000287022.10;ENST00000517603.5;ENST00000517523.1;ENST00000518876.1;ENST00000518406.5;ENST00000523920.1;ENST00000521036.5;ENST00000521948.1
8	125192328	rs1491297841	GGT	G	chr8:125192304-125192310	chr8:125192304-125192328	3.68046	ENST00000287437.8;ENST00000517532.5;ENST00000517315.1;ENST00000522563.5
12	62373659	rs1317530737	ATAA	A	chr12:62373683-62373689	chr12:62373667-62373694	3.67961	ENST00000280377.10;ENST00000353364.7;ENST00000549268.1;ENST00000547317.5
12	70293108	rs1356655094	T	TT	chr12:70293109-70293115	chr12:70293096-70293123	3.67937	ENST00000229195.7;ENST00000418359.7;ENST00000552319.5;ENST00000550641.6;ENST00000550160.5;ENST00000551043.5;ENST00000551661.5;ENST00000547321.5;ENST00000547867.5;ENST00000549750.5;ENST00000552231.6;ENST00000550194.5;ENST00000553078.5;ENST00000552422.5;ENST00000552483.5;ENST00000553020.5;ENST00000548741.5;ENST00000551873.5;ENST00000548599.5;ENST00000549443.5;ENST00000547780.5;ENST00000548159.5;ENS…
13	49914750	rs1489786749	TATATT	T	chr13:49914759-49914765	chr13:49914746-49914769	3.6752	ENST00000361840.8;ENST00000378195.6;ENST00000613924.1
6	167909609	rs1035129455	TGTT	T	chr6:167909631-167909637	chr6:167909631-167909652	3.67472	ENST00000344191.8;ENST00000351017.8;ENST00000366809.6;ENST00000366806.6;ENST00000392112.5;ENST00000392108.7;ENST00000400822.7;ENST00000423229.1;ENST00000447894.6
1	77588587	rs937216026	C	CCT	chr1:77588557-77588563	chr1:77588555-77588576	3.6726	ENST00000370798.5;ENST00000370801.8;ENST00000481346.5;ENST00000476275.5
1	31004201	rs1442434960	A	AA	chr1:31004190-31004196	chr1:31004187-31004212	3.67087	ENST00000257075.9;ENST00000373742.6;ENST00000373747.7;ENST00000373741.8;ENST00000426105.6;ENST00000424085.6;ENST00000440538.6;ENST00000480602.1;ENST00000525843.5;ENST00000526215.5;ENST00000525948.5
1	225790265	rs1429770358	A	AA	chr1:225790288-225790294	chr1:225790288-225790305	-3.6704	ENST00000304786.11;ENST00000366839.8;ENST00000651761.1
5	134198583	rs1166288012	TGAGACGAAG	T	chr5:134198532-134198538	chr5:134198528-134198548	-3.67008	ENST00000481195.6;ENST00000472253.1;ENST00000519718.1
12	62603684	rs1565733993	C	CC	chr12:62603699-62603705	chr12:62603691-62603711	3.66922	ENST00000408887.3;ENST00000550290.2
6	20845650	rs1490859199	AAAT	A	chr6:20845618-20845624	chr6:20845606-20845626	3.66873	ENST00000274695.8;ENST00000378610.1
1	50832199	rs1158231119	TCCTCT	T	chr1:50832151-50832157	chr1:50832148-50832177	3.66864	ENST00000371778.5;ENST00000396153.7;ENST00000487898.1
17	62009851	rs1305680246	TT	T	chr17:62009837-62009843	chr17:62009823-62009843	-3.66765	ENST00000397786.7
8	117537608	rs1378746332	TTAGT	T	chr8:117537618-117537624	chr8:117537616-117537638	-3.66564	ENST00000297347.7;ENST00000519391.1;ENST00000522839.1
12	93433901	rs1565798282	A	AA	chr12:93433907-93433913	chr12:93433886-93433913	-3.66561	ENST00000318066.7;ENST00000550657.1;ENST00000552442.1;ENST00000549490.1;ENST00000549833.1
6	13789631	rs1397389689	A	ATA	chr6:13789682-13789688	chr6:13789668-13789689	-3.66384	ENST00000379170.8;ENST00000607303.1
13	63969396	rs1233871806	CTTAC	C	chr13:63969376-63969382	chr13:63969369-63969395	3.66376	ENST00000650541.1
1	167425042	rs781669927	T	TTGT	chr1:167425072-167425078	chr1:167425067-167425084	3.66284	ENST00000271411.8;ENST00000367862.9;ENST00000367866.7;ENST00000367865.5;ENST00000429375.6;ENST00000443275.2;ENST00000541643.7
2	171982157	rs142104067	TATTATT	T	chr2:171982149-171982155	chr2:171982143-171982169	-3.66096	ENST00000264108.5;ENST00000412731.5;ENST00000464063.1;ENST00000472748.5;ENST00000484227.5;ENST00000494601.5
13	99562027	rs577252347	G	GG	chr13:99562002-99562008	chr13:99561995-99562021	3.66084	ENST00000376387.5;ENST00000642475.1
4	147973397	rs1376274150	TTTTCGT	T	chr4:147973386-147973392	chr4:147973380-147973402	3.65903	ENST00000336498.8;ENST00000506054.5;ENST00000507661.1;ENST00000506020.5
14	68000552	rs1171351631	GA	G	chr14:68000554-68000560	chr14:68000553-68000578	-3.65896	ENST00000468382.5;ENST00000460526.5;ENST00000469165.6;ENST00000479335.5;ENST00000471583.5;ENST00000478014.5;ENST00000488612.5;ENST00000487270.5;ENST00000492236.5;ENST00000487861.5;ENST00000497460.5;ENST00000553595.5;ENST00000557045.5;ENST00000554244.5
13	20792780	rs966227895	ATTAA	A	chr13:20792798-20792804	chr13:20792770-20792804	3.65813	ENST00000255305.10;ENST00000400602.2
1	70208858	rs1311323864	CTAAC	C	chr1:70208863-70208869	chr1:70208850-70208877	-3.65687	ENST00000370950.7;ENST00000370951.5;ENST00000463877.1
6	113948823	rs1391564202	CTC	C	chr6:113948792-113948798	chr6:113948777-113948799	-3.65681	ENST00000368632.6;ENST00000519108.5;ENST00000519065.6;ENST00000520746.1;ENST00000523334.1
8	39105105	rs1347800053	CTCAC	C	chr8:39105110-39105116	chr8:39105098-39105119	-3.65598	ENST00000379917.7;ENST00000468065.5;ENST00000481873.7;ENST00000487273.7
6	24783908	rs1554197181	GAAATCTTGG	G	chr6:24783951-24783957	chr6:24783946-24783978	-3.65529	ENST00000230056.8;ENST00000356509.7;ENST00000378054.6;ENST00000378059.3;ENST00000620958.4
12	46239911	rs1324679747	AA	A	chr12:46239864-46239870	chr12:46239849-46239870	3.65297	ENST00000398637.10;ENST00000439706.5;ENST00000546893.5;ENST00000552197.5;ENST00000549633.5;ENST00000551506.1;ENST00000549049.5;ENST00000550173.1
11	57717755	rs1565214425	GA	G	chr11:57717794-57717800	chr11:57717789-57717815	-3.65287	ENST00000278422.9;ENST00000378312.8;ENST00000528042.1;ENST00000529403.1;ENST00000525035.5;ENST00000528110.5;ENST00000524972.5;ENST00000533602.5;ENST00000530114.5;ENST00000673810.1;ENST00000674060.1;ENST00000673781.1;ENST00000674116.1
7	36324626	rs1467828358	TTAATA	T	chr7:36324619-36324625	chr7:36324614-36324632	3.65271	ENST00000297063.10;ENST00000317020.10;ENST00000338533.9
6	151373871	rs1554336611	A	AAAAAAACA	chr6:151373915-151373921	chr6:151373889-151373921	-3.65216	ENST00000325144.5
8	73794932	rs1308162875	AA	A	chr8:73794954-73794960	chr8:73794940-73794960	3.65185	ENST00000358757.5;ENST00000419880.7;ENST00000422906.6;ENST00000519255.2;ENST00000517608.5;ENST00000519277.5;ENST00000523278.5;ENST00000602593.6;ENST00000650817.1;ENST00000651945.1
1	8756140	rs1557523234	T	TTTAAAAAT	chr1:8756145-8756151	chr1:8756136-8756165	-3.64889	ENST00000337907.7;ENST00000400908.7;ENST00000659924.1;ENST00000656437.1
16	30740074	rs886051909	TC	T	chr16:30740047-30740053	chr16:30740047-30740064	3.64817	ENST00000262518.9;ENST00000380361.7
12	74541130	rs3031589	GTGTGTGTG	G	chr12:74541069-74541075	chr12:74541069-74541087	3.64806	ENST00000519948.4
13	23882901	rs547606760	A	AAA	chr13:23882892-23882898	chr13:23882885-23882898	-3.64785	ENST00000382172.4;ENST00000469167.1
15	80073133	rs1477490418	TTTAAT	T	chr15:80073125-80073131	chr15:80073125-80073149	3.64356	ENST00000261749.11;ENST00000560470.5;ENST00000559157.5;ENST00000561012.5;ENST00000559775.5;ENST00000558272.5;ENST00000559835.5;ENST00000558688.5;ENST00000560228.5;ENST00000561060.5;ENST00000564367.5;ENST00000560392.5;ENST00000560976.5;ENST00000558494.5;ENST00000557793.1;ENST00000558390.5;ENST00000613266.4;ENST00000618205.4
1	36304754	rs979382358	CC	C	chr1:36304695-36304701	chr1:36304693-36304711	-3.64331	ENST00000354618.10;ENST00000648638.1
20	44490656	rs1178393273	AAA	A	chr20:44490631-44490637	chr20:44490619-44490639	3.64169	ENST00000262605.9;ENST00000372904.7;ENST00000461134.1
3	40462341	rs1024978218	T	TAGGATT	chr3:40462346-40462352	chr3:40462345-40462369	3.63974	ENST00000338970.10;ENST00000396203.7;ENST00000479563.5
7	98945857	rs781936104	CTTTTCTTTTC	C	chr7:98945870-98945876	chr7:98945852-98945891	-3.638	ENST00000359863.8;ENST00000355540.7;ENST00000456197.1;ENST00000446306.7;ENST00000628380.2
13	37002463	rs767056011	TT	T	chr13:37002465-37002471	chr13:37002458-37002487	-3.63629	ENST00000239893.9;ENST00000389704.4;ENST00000470423.1;ENST00000464235.5;ENST00000474661.5;ENST00000490537.6;ENST00000488779.5;ENST00000489088.5;ENST00000488108.5
9	121180747	rs1474291378	TTTACT	T	chr9:121180784-121180790	chr9:121180755-121180797	3.63609	ENST00000373840.9
1	169888435	rs1299014881	ATGA	A	chr1:169888426-169888432	chr1:169888421-169888441	-3.63565	ENST00000367772.8;ENST00000367771.11;ENST00000367770.5;ENST00000423670.1;ENST00000470238.1
7	134987505	rs1254597389	TA	T	chr7:134987532-134987538	chr7:134987529-134987560	3.63361	ENST00000275763.10;ENST00000436302.6;ENST00000435976.6;ENST00000455283.2;ENST00000476700.5;ENST00000470839.1;ENST00000494702.2;ENST00000665703.1
14	49623353	rs1168708071	TTGT	T	chr14:49623294-49623300	chr14:49623294-49623316	3.63342	ENST00000305386.4;ENST00000555043.1
7	11065962	rs1451189240	GATCTATTAAG	G	chr7:11065990-11065996	chr7:11065990-11066010	-3.63109	ENST00000403050.7;ENST00000423760.6;ENST00000481418.5;ENST00000470665.5;ENST00000521747.5;ENST00000634607.1;ENST00000642461.1
14	92063450	rs1341707247	CTCC	C	chr14:92063482-92063488	chr14:92063463-92063490	3.63069	ENST00000359366.10;ENST00000393287.9;ENST00000429774.6;ENST00000545170.5;ENST00000644486.2;ENST00000647161.1
11	95834110	rs1366782786	T	TTTCT	chr11:95834054-95834060	chr11:95834050-95834070	3.62882	ENST00000352297.11;ENST00000346299.10;ENST00000393223.7;ENST00000409459.5
9	121160123	rs561579740	TTTTT	T	chr9:121160128-121160134	chr9:121160122-121160142	-3.62844	ENST00000238341.9;ENST00000373844.1;ENST00000373850.5;ENST00000373845.6;ENST00000373855.5;ENST00000431571.5;ENST00000491018.1;ENST00000613863.4
5	94635934	rs541883828	ATATAGCTTA	A	chr5:94635957-94635963	chr5:94635947-94635971	-3.62825	ENST00000265140.10;ENST00000466957.1;ENST00000508130.5
14	54843632	rs769463198	AAAACA	A	chr14:54843612-54843618	chr14:54843612-54843633	-3.62821	ENST00000254299.8;ENST00000395514.5;ENST00000395521.6;ENST00000491895.7;ENST00000536224.2;ENST00000543643.6;ENST00000622544.4
2	68179003	rs1265649482	A	AG	chr2:68179054-68179060	chr2:68179034-68179060	-3.62775	ENST00000234310.8;ENST00000406334.3
9	120705553	rs1389023274	TCAA	T	chr9:120705512-120705518	chr9:120705499-120705520	3.61875	ENST00000373930.4
12	50162543	rs1384969245	AAAA	A	chr12:50162553-50162559	chr12:50162540-50162570	3.61811	ENST00000317551.12;ENST00000380189.8;ENST00000422340.6;ENST00000438450.6;ENST00000549942.1;ENST00000542320.5;ENST00000547800.2;ENST00000549389.5;ENST00000546514.1;ENST00000550258.5;ENST00000547787.5;ENST00000551697.5;ENST00000550899.1;ENST00000547455.5;ENST00000548468.2
3	23324480	rs1232237250	CTC	C	chr3:23324485-23324491	chr3:23324474-23324497	-3.61668	ENST00000335798.8;ENST00000396703.6;ENST00000425792.5;ENST00000452894.5
9	77250047	rs1225681794	T	TTTGCAT	chr9:77250035-77250041	chr9:77250025-77250055	-3.6165	ENST00000360280.8;ENST00000376636.7;ENST00000643348.1;ENST00000645632.1
10	100964713	rs543383698	TGGT	T	chr10:100964683-100964689	chr10:100964683-100964714	3.61639	ENST00000238961.9;ENST00000649226.1
2	161358043	rs1394608721	T	TT	chr2:161358048-161358054	chr2:161358027-161358054	3.61605	ENST00000409682.8;ENST00000437630.1
3	101769276	rs1418031987	A	ATATA	chr3:101769283-101769289	chr3:101769281-101769300	-3.61538	ENST00000341893.8
2	44240440	rs1469145016	CTC	C	chr2:44240454-44240460	chr2:44240450-44240479	-3.61521	ENST00000378540.8;ENST00000487286.1;ENST00000649044.1
6	63581495	rs1283387528	AGAC	A	chr6:63581536-63581542	chr6:63581528-63581551	-3.61469	ENST00000370651.7;ENST00000648894.1;ENST00000673199.1;ENST00000672924.1;ENST00000673217.1
2	47802311	rs1160337288	T	TTTATAGT	chr2:47802239-47802245	chr2:47802239-47802259	-3.61402	ENST00000234420.11;ENST00000405808.5;ENST00000445503.5;ENST00000434234.5;ENST00000540021.6;ENST00000538136.1;ENST00000614496.4;ENST00000622629.4;ENST00000652107.1;ENST00000673637.1
3	138303856	rs937951801	TACCT	T	chr3:138303881-138303887	chr3:138303869-138303887	3.61379	ENST00000333911.8;ENST00000317876.8;ENST00000383180.6;ENST00000474690.5;ENST00000484930.5;ENST00000492993.5
19	23652228	rs1230752504	AAAAAAAATA	A	chr19:23652201-23652207	chr19:23652176-23652207	3.61294	ENST00000600313.5;ENST00000596211.5;ENST00000601935.5
19	23652227	rs1450279518	AAAAAAAAATA	A	chr19:23652201-23652207	chr19:23652176-23652207	3.61101	ENST00000600313.5;ENST00000596211.5;ENST00000601935.5
3	150560061	rs1433276346	GAAG	G	chr3:150560025-150560031	chr3:150560015-150560037	3.60398	ENST00000273435.9;ENST00000406576.7;ENST00000469331.1;ENST00000462221.5;ENST00000460851.6;ENST00000477551.5;ENST00000474505.5;ENST00000482093.5;ENST00000479209.1;ENST00000491195.1;ENST00000490505.5;ENST00000487799.5;ENST00000494558.5
X	11122903	rs762125677	TTTAAT	T	chrX:11122890-11122896	chrX:11122886-11122916	-3.603	ENST00000321143.8;ENST00000380762.5;ENST00000657361.1
1	244430721	rs1453112769	AATAA	A	chr1:244430746-244430752	chr1:244430732-244430752	3.6029	ENST00000366535.4
8	38163546	rs942092764	TAAAAAT	T	chr8:38163553-38163559	chr8:38163531-38163560	-3.60169	ENST00000311351.9;ENST00000520598.1;ENST00000520755.5;ENST00000520286.5;ENST00000522515.5
15	100549200	rs3986814	T	TG	chr15:100549242-100549248	chr15:100549235-100549256	3.60139	ENST00000602585.2
X	73837259	rs769034574	A	AA	chrX:73837264-73837270	chrX:73837253-73837273	-3.60099	ENST00000421322.3;ENST00000429829.6;ENST00000434839.3;ENST00000602863.2;ENST00000635841.2;ENST00000647696.1;ENST00000648970.1;ENST00000648607.1;ENST00000647913.2;ENST00000650366.1;ENST00000650186.1;ENST00000648991.1;ENST00000650637.1;ENST00000650548.1;ENST00000650627.1;ENST00000665247.1;ENST00000666309.1;ENST00000669898.1
21	32680592	rs1226750201	ACAGA	A	chr21:32680572-32680578	chr21:32680568-32680590	-3.59961	ENST00000357345.7;ENST00000382491.7;ENST00000382499.7;ENST00000429236.5;ENST00000433931.7;ENST00000630077.3;ENST00000674204.1;ENST00000674308.1;ENST00000674351.1
6	92084066	rs1276080440	ATGTGGCA	A	chr6:92084059-92084065	chr6:92084053-92084071	-3.59797	ENST00000647772.1
12	76815434	rs1396162437	GAAAA	G	chr12:76815448-76815454	chr12:76815443-76815478	3.59475	ENST00000426126.6;ENST00000549944.1;ENST00000552453.5;ENST00000550876.1;ENST00000550163.5;ENST00000546778.5
1	88834632	rs1167342014	ACA	A	chr1:88834640-88834646	chr1:88834636-88834656	3.59367	ENST00000370521.8
16	74306027	rs754415561	ATTTA	A	chr16:74306015-74306021	chr16:74306015-74306044	-3.59338	ENST00000219313.9;ENST00000566411.1;ENST00000565313.1;ENST00000620711.1;ENST00000621548.1;ENST00000662467.1
3	136167836	rs1167754395	TCAAT	T	chr3:136167865-136167871	chr3:136167853-136167873	3.59272	ENST00000309993.3;ENST00000434835.2;ENST00000473093.1;ENST00000481989.1;ENST00000491050.1
17	4228106	rs1260514293	ATGC	A	chr17:4228113-4228119	chr17:4228109-4228129	3.59259	ENST00000341657.9;ENST00000570535.5;ENST00000572412.5;ENST00000574367.5;ENST00000570934.5;ENST00000575955.1;ENST00000648043.1
4	56394864	rs200162900	TA	T	chr4:56394803-56394809	chr4:56394800-56394822	-3.59224	ENST00000264220.6;ENST00000425339.2
5	94702805	rs1395575394	AAGA	A	chr5:94702790-94702796	chr5:94702780-94702802	-3.59163	ENST00000493934.1
20	50951381	rs1242032178	A	ACCT	chr20:50951336-50951342	chr20:50951327-50951348	3.59155	ENST00000371588.9;ENST00000371582.8;ENST00000371584.8;ENST00000413082.1;ENST00000466152.5
3	5158825	rs1323565189	C	CATTAAA	chr3:5158806-5158812	chr3:5158791-5158814	-3.59083	ENST00000256496.8;ENST00000419534.2;ENST00000429403.5;ENST00000444332.1;ENST00000439325.1;ENST00000455168.5;ENST00000611208.4
4	20362937	rs1560354160	TAAAAAAGGGA	T	chr4:20362893-20362899	chr4:20362893-20362916	3.59032	ENST00000273739.9;ENST00000503837.5;ENST00000504154.6;ENST00000503823.5;ENST00000508824.1;ENST00000622093.4
5	146286083	rs1460778491	TTAAAAAT	T	chr5:146286075-146286081	chr5:146286075-146286100	3.58908	ENST00000265271.7;ENST00000506502.2
2	68179003	rs1338556901	A	AAAGA	chr2:68179054-68179060	chr2:68179034-68179060	-3.58855	ENST00000234310.8;ENST00000406334.3
11	103060279	rs1423868349	A	AAATA	chr11:103060283-103060289	chr11:103060267-103060292	-3.58693	ENST00000260247.10
8	54069390	rs1348997824	TAAAAGT	T	chr8:54069408-54069414	chr8:54069389-54069414	-3.58658	ENST00000343231.10;ENST00000316963.8;ENST00000519272.5;ENST00000518546.5;ENST00000517297.5;ENST00000521898.5;ENST00000522007.5;ENST00000519926.5;ENST00000520896.5;ENST00000521352.5;ENST00000519891.5;ENST00000618914.4;ENST00000618741.1
6	24719100	rs530987451	CCT	C	chr6:24719138-24719144	chr6:24719125-24719144	3.58614	ENST00000378119.9;ENST00000378102.3
12	93404921	rs66529827	AAAAA	A	chr12:93404914-93404920	chr12:93404911-93404935	3.58466	ENST00000337179.9;ENST00000415493.7
9	120705553	rs1451476516	TC	T	chr9:120705510-120705516	chr9:120705499-120705520	3.58388	ENST00000373930.4
5	65590296	rs756310729	CTTTT	C	chr5:65590307-65590313	chr5:65590303-65590327	3.58313	ENST00000231524.14;ENST00000274327.11;ENST00000381018.7
19	23652235	rs1408173727	AT	A	chr19:23652177-23652183	chr19:23652176-23652207	-3.58235	ENST00000600313.5;ENST00000596211.5;ENST00000601935.5
X	16832947	rs767139656	TATTTCT	T	chrX:16832955-16832961	chrX:16832945-16832971	-3.58006	ENST00000380122.10;ENST00000398155.4
22	40335210	rs1231185343	C	CC	chr22:40335200-40335206	chr22:40335200-40335219	3.5795	ENST00000301923.13;ENST00000335727.13;ENST00000454349.7
3	33826419	rs1475048474	AC	A	chr3:33826446-33826452	chr3:33826439-33826461	3.5793	ENST00000307296.8;ENST00000412887.5;ENST00000457054.6;ENST00000459659.1;ENST00000484478.5;ENST00000648706.1
19	1228055	rs1203010279	TTTTCT	T	chr19:1228063-1228069	chr19:1228042-1228073	-3.57773	ENST00000326873.12;ENST00000585465.2;ENST00000586243.5
6	167909684	rs1292720423	AAGA	A	chr6:167909641-167909647	chr6:167909631-167909652	-3.57655	ENST00000344191.8;ENST00000351017.8;ENST00000366809.6;ENST00000366806.6;ENST00000392112.5;ENST00000392108.7;ENST00000400822.7;ENST00000423229.1;ENST00000447894.6
16	50230302	rs1291512435	A	AG	chr16:50230285-50230291	chr16:50230269-50230299	3.57571	ENST00000357464.4;ENST00000436909.8;ENST00000561678.6;ENST00000562717.1
13	30459709	rs1423849134	AAA	A	chr13:30459724-30459730	chr13:30459706-30459734	-3.57528	ENST00000341423.10;ENST00000405805.5
1	147155701	rs1406008842	TCAATT	T	chr1:147155737-147155743	chr1:147155733-147155753	3.57465	ENST00000254101.4
X	73981417	rs1401243505	TTCTAT	T	chrX:73981407-73981413	chrX:73981406-73981426	-3.57374	ENST00000414209.6;ENST00000430772.6;ENST00000602772.5;ENST00000602938.6;ENST00000603672.5;ENST00000602546.5;ENST00000602920.6;ENST00000602895.6;ENST00000602294.6;ENST00000602776.6;ENST00000602985.6;ENST00000638437.1;ENST00000640437.1;ENST00000639185.1;ENST00000654995.1;ENST00000654005.1;ENST00000654374.1;ENST00000653929.1;ENST00000653808.1;ENST00000653885.1;ENST00000651392.1;ENST00000654137.1;ENS…
3	71439434	rs1329546415	AGAA	A	chr3:71439442-71439448	chr3:71439431-71439448	3.5737	ENST00000318789.10;ENST00000327590.9;ENST00000318779.7;ENST00000475937.5;ENST00000471386.3;ENST00000493089.7;ENST00000498154.6;ENST00000615603.4;ENST00000647725.1;ENST00000650295.1;ENST00000648384.1;ENST00000649610.1;ENST00000648895.1;ENST00000648718.1;ENST00000648192.1;ENST00000650156.1;ENST00000648321.1;ENST00000650068.1;ENST00000648380.1;ENST00000649133.1;ENST00000649631.1;ENST00000649328.1;EN…
1	67409691	rs1157479552	AAA	A	chr1:67409709-67409715	chr1:67409697-67409715	3.57349	ENST00000370994.8
1	111164021	rs556169265	GTTG	G	chr1:111164029-111164035	chr1:111164025-111164052	3.57327	ENST00000357172.9;ENST00000460443.5;ENST00000478042.5;ENST00000498239.5;ENST00000545121.5;ENST00000615636.4
3	136706260	rs1312874511	T	TTAAT	chr3:136706286-136706292	chr3:136706271-136706292	-3.57267	ENST00000236698.9;ENST00000383202.7;ENST00000434713.6;ENST00000480733.1;ENST00000483235.5;ENST00000487065.5;ENST00000629124.2
12	123242368	rs1490605819	TTTTTCT	T	chr12:123242381-123242387	chr12:123242364-123242391	-3.57102	ENST00000253233.6;ENST00000366329.6;ENST00000425637.2;ENST00000538888.5;ENST00000536130.1;ENST00000545406.1;ENST00000546132.1;ENST00000563178.1
1	155685619	rs1221287135	AAGA	A	chr1:155685612-155685618	chr1:155685612-155685641	3.57029	ENST00000311573.9;ENST00000295566.8;ENST00000355499.8;ENST00000354691.9;ENST00000359205.9;ENST00000347088.9;ENST00000361140.8;ENST00000361831.9;ENST00000368339.9;ENST00000368330.6;ENST00000368340.9;ENST00000404643.5;ENST00000405763.7;ENST00000407221.5;ENST00000436865.5;ENST00000443231.5;ENST00000454523.5;ENST00000476093.5;ENST00000476027.5
8	10125559	rs1423642416	CATTGGGGGCC	C	chr8:10125589-10125595	chr8:10125589-10125607	3.56877	ENST00000317173.9;ENST00000382490.9;ENST00000441698.6;ENST00000518255.5;ENST00000523637.2;ENST00000528246.5;ENST00000521209.6;ENST00000522907.5;ENST00000649481.1
17	60446782	rs1290241771	GATAAAA	G	chr17:60446795-60446801	chr17:60446780-60446801	3.56789	ENST00000083182.8
1	207045598	rs60778314	AAAA	A	chr1:207045577-207045583	chr1:207045565-207045583	3.5672	ENST00000315927.8;ENST00000367084.1;ENST00000411990.6;ENST00000545806.5;ENST00000618513.4;ENST00000615360.4
8	73794905	rs1299939685	A	ATA	chr8:73794951-73794957	chr8:73794940-73794960	3.56674	ENST00000358757.5;ENST00000419880.7;ENST00000422906.6;ENST00000519255.2;ENST00000517608.5;ENST00000519277.5;ENST00000523278.5;ENST00000602593.6;ENST00000650817.1;ENST00000651945.1
14	37276286	rs1261299473	CAA	C	chr14:37276296-37276302	chr14:37276285-37276305	3.56487	ENST00000327441.11;ENST00000396294.6;ENST00000537471.5;ENST00000539062.6;ENST00000539174.2;ENST00000545536.5;ENST00000556451.5;ENST00000554930.5;ENST00000555870.5
6	32185525	rs1252921423	AAATAAAA	A	chr6:32185536-32185542	chr6:32185507-32185543	-3.56247	ENST00000375050.6;ENST00000559458.2
2	231104127	rs1261631460	TTTATATT	T	chr2:231104135-231104141	chr2:231104129-231104153	-3.56186	ENST00000308696.11;ENST00000373635.8;ENST00000409643.5;ENST00000431051.5;ENST00000447633.1;ENST00000488354.1;ENST00000619128.4
7	133682313	rs1296724276	GT	G	chr7:133682245-133682251	chr7:133682245-133682265	3.56148	ENST00000253861.5;ENST00000460346.5;ENST00000469115.5;ENST00000482089.5;ENST00000479839.6;ENST00000489931.5;ENST00000483800.5
3	128083085	rs1420917001	ACA	A	chr3:128083023-128083029	chr3:128083021-128083046	-3.5592	ENST00000322623.10;ENST00000464873.5;ENST00000478892.1;ENST00000472125.5;ENST00000582176.1;ENST00000585057.5
10	91844855	rs1183642881	TATT	T	chr10:91844895-91844901	chr10:91844894-91844918	3.55908	ENST00000371627.5
7	3496391	rs1296014281	TTCTTTTTAT	T	chr7:3496401-3496407	chr7:3496381-3496409	-3.55874	ENST00000389531.7;ENST00000404826.7;ENST00000615806.4
18	74660832	rs1413688333	TAAAAT	T	chr18:74660818-74660824	chr18:74660801-74660825	3.55831	ENST00000299687.9;ENST00000309902.10;ENST00000577538.5;ENST00000582337.5
2	43983978	rs1213561720	A	AA	chr2:43983941-43983947	chr2:43983923-43983947	3.55705	ENST00000260665.12;ENST00000409659.5;ENST00000409946.5;ENST00000447246.1
1	30996606	rs912860844	TTAGCTT	T	chr1:30996561-30996567	chr1:30996545-30996569	3.55634	ENST00000257075.9;ENST00000373742.6;ENST00000373747.7;ENST00000373741.8;ENST00000426105.6;ENST00000424085.6;ENST00000440538.6;ENST00000480602.1;ENST00000525843.5;ENST00000526215.5;ENST00000525948.5
7	91873038	rs749383347	A	AA	chr7:91873026-91873032	chr7:91873020-91873041	-3.55611	ENST00000351870.8;ENST00000419292.1;ENST00000454222.5
17	40136076	rs34676792	T	TT	chr17:40136077-40136083	chr17:40136076-40136095	3.5557	ENST00000339569.9;ENST00000398532.9;ENST00000580086.1
1	205747994	rs1219358852	AAAGA	A	chr1:205747984-205747990	chr1:205747969-205747991	-3.55551	ENST00000367142.5
19	23652231	rs1378667625	AAAAATA	A	chr19:23652201-23652207	chr19:23652176-23652207	3.55531	ENST00000600313.5;ENST00000596211.5;ENST00000601935.5
3	185823001	rs1194001465	AAAG	A	chr3:185822993-185822999	chr3:185822975-185823007	-3.55414	ENST00000346192.7;ENST00000382199.7;ENST00000457616.6;ENST00000466476.1;ENST00000461957.5
6	100844168	rs1338586507	CTAGATA	C	chr6:100844180-100844186	chr6:100844168-100844186	-3.55392	ENST00000324696.8;ENST00000369162.7;ENST00000522650.5
19	23652230	rs1352491291	AAAAAATA	A	chr19:23652201-23652207	chr19:23652176-23652207	3.55372	ENST00000600313.5;ENST00000596211.5;ENST00000601935.5
19	23652229	rs1477235118	AAAAAAATA	A	chr19:23652201-23652207	chr19:23652176-23652207	3.55276	ENST00000600313.5;ENST00000596211.5;ENST00000601935.5
11	75572673	rs1221232554	T	TT	chr11:75572655-75572661	chr11:75572651-75572689	-3.55241	ENST00000358171.8;ENST00000525876.1;ENST00000524558.5;ENST00000526638.1;ENST00000533603.5
13	77076705	rs768608227	AAGA	A	chr13:77076711-77076717	chr13:77076697-77076721	-3.55235	ENST00000357337.10;ENST00000429715.1;ENST00000422231.6;ENST00000450627.6;ENST00000448470.2;ENST00000461131.2;ENST00000544440.7;ENST00000593933.1;ENST00000596342.1;ENST00000636737.1;ENST00000637192.1;ENST00000638147.2;ENST00000638101.1
5	163511641	rs532776919	TTTAT	T	chr5:163511652-163511658	chr5:163511635-163511661	-3.55139	ENST00000280969.9;ENST00000321757.11;ENST00000421814.6;ENST00000518095.5;ENST00000519719.1;ENST00000523606.1;ENST00000520449.1
14	68058121	rs1294248591	ACTCA	A	chr14:68058128-68058134	chr14:68058120-68058140	3.55072	ENST00000468382.5;ENST00000460526.5;ENST00000469165.6;ENST00000479335.5;ENST00000471583.5;ENST00000478014.5;ENST00000488612.5;ENST00000487270.5;ENST00000492236.5;ENST00000487861.5;ENST00000497460.5;ENST00000553595.5;ENST00000557045.5;ENST00000554244.5
7	152284112	rs1297987656	AA	A	chr7:152284114-152284120	chr7:152284101-152284121	3.55059	ENST00000262189.11;ENST00000355193.6;ENST00000558084.5
13	46748089	rs1227078968	TCTT	T	chr13:46748093-46748099	chr13:46748082-46748103	-3.55035	ENST00000311191.10
8	102304963	rs199936094	AAAAA	A	chr8:102304974-102304980	chr8:102304953-102304981	-3.54972	ENST00000220959.8;ENST00000519365.1;ENST00000520539.6;ENST00000520898.5;ENST00000521922.5
4	165497689	rs1334022826	GC	G	chr4:165497630-165497636	chr4:165497630-165497651	3.54859	ENST00000402744.9
5	174730122	rs1277376258	GAT	G	chr5:174730181-174730187	chr5:174730178-174730198	3.54749	ENST00000239243.7
9	15469191	rs144147102	ATAAGA	A	chr9:15469207-15469213	chr9:15469198-15469221	3.54721	ENST00000380738.8;ENST00000380733.9
9	77719202	rs960537047	A	AAAGTA	chr9:77719149-77719155	chr9:77719137-77719155	-3.54691	ENST00000286548.9
1	179224214	rs1244345402	TTTGAT	T	chr1:179224223-179224229	chr1:179224206-179224229	-3.5462	ENST00000367623.8;ENST00000392043.4;ENST00000507173.5;ENST00000502732.6;ENST00000511413.5;ENST00000660584.1;ENST00000668691.1
1	10459667	rs1413153711	AA	A	chr1:10459684-10459690	chr1:10459664-10459690	3.54583	ENST00000377038.8
19	23652237	rs1568286086	AT	A	chr19:23652177-23652183	chr19:23652176-23652207	-3.54472	ENST00000600313.5;ENST00000596211.5;ENST00000601935.5
7	120857994	rs953134223	AAAAAGAA	A	chr7:120858011-120858017	chr7:120857989-120858017	-3.54391	ENST00000222747.8;ENST00000415871.5;ENST00000430985.1
7	43401574	rs1554400161	T	TTGT	chr7:43401580-43401586	chr7:43401574-43401599	3.54373	ENST00000395891.7;ENST00000453890.5;ENST00000471043.1;ENST00000481031.5;ENST00000492310.5
13	106543592	rs1351339000	TTTTT	T	chr13:106543602-106543608	chr13:106543591-106543615	3.54266	ENST00000400198.8;ENST00000472226.2
19	56087580	rs951915155	AAAATTCTAA	A	chr19:56087594-56087600	chr19:56087569-56087600	3.54163	ENST00000610935.2
12	57002006	rs1188280557	GG	G	chr12:57002047-57002053	chr12:57002034-57002053	3.54103	ENST00000300101.3
9	79650245	rs1264657591	TA	T	chr9:79650247-79650253	chr9:79650244-79650265	-3.53857	ENST00000265284.10;ENST00000376544.7;ENST00000376552.7;ENST00000376537.8;ENST00000414465.5;ENST00000428713.5;ENST00000425506.5;ENST00000435650.5;ENST00000455913.5;ENST00000462803.5;ENST00000470872.5;ENST00000474519.1;ENST00000496853.5
6	83184961	rs376107922	T	TT	chr6:83185004-83185010	chr6:83184988-83185010	-3.53618	ENST00000283977.9;ENST00000505470.5;ENST00000506587.5;ENST00000509219.2;ENST00000513973.6;ENST00000512866.5;ENST00000510258.1;ENST00000616566.5;ENST00000652468.1;ENST00000651425.1;ENST00000650640.1;ENST00000651204.1;ENST00000650642.1;ENST00000652222.1
6	83184959	rs1437405730	CC	C	chr6:83185004-83185010	chr6:83184988-83185010	3.53614	ENST00000283977.9;ENST00000505470.5;ENST00000506587.5;ENST00000509219.2;ENST00000513973.6;ENST00000512866.5;ENST00000510258.1;ENST00000616566.5;ENST00000652468.1;ENST00000651425.1;ENST00000650640.1;ENST00000651204.1;ENST00000650642.1;ENST00000652222.1
2	212487329	rs780677480	AATAA	A	chr2:212487337-212487343	chr2:212487318-212487343	-3.53339	ENST00000260943.10;ENST00000342788.9;ENST00000436443.5;ENST00000484594.5
4	70792692	rs201949318	TCTTTT	T	chr4:70792685-70792691	chr4:70792676-70792702	-3.53101	ENST00000226328.8;ENST00000381006.8;ENST00000502653.5;ENST00000504805.6;ENST00000512103.5
3	19948923	rs761005565	TGTT	T	chr3:19948940-19948946	chr3:19948933-19948957	-3.53079	ENST00000273047.9;ENST00000412966.5;ENST00000422242.1;ENST00000443878.1;ENST00000446547.5;ENST00000476544.1
6	109380094	rs759487156	AGT	A	chr6:109380081-109380087	chr6:109380071-109380089	-3.53036	ENST00000275080.11;ENST00000310786.10;ENST00000324953.9;ENST00000413644.6;ENST00000499860.6;ENST00000506649.5;ENST00000504373.2;ENST00000512821.5;ENST00000512212.1
6	52686274	rs1277430742	CA	C	chr6:52686329-52686335	chr6:52686329-52686347	3.5283	ENST00000211314.5
9	132331840	rs914732489	AGAAAA	A	chr9:132331868-132331874	chr9:132331843-132331874	-3.52721	ENST00000224140.6
5	138934945	rs1236595037	C	CC	chr5:138934917-138934923	chr5:138934917-138934934	-3.5272	ENST00000302763.12;ENST00000522792.1;ENST00000540387.5;ENST00000627109.2
10	31374994	rs989646522	TTTATATCTTT	T	chr10:31375008-31375014	chr10:31374990-31375018	-3.52625	ENST00000320985.14;ENST00000361642.9;ENST00000424869.5;ENST00000437844.6;ENST00000446923.6;ENST00000488625.6;ENST00000493835.5;ENST00000542815.7;ENST00000542879.5;ENST00000560196.5;ENST00000558863.5;ENST00000558655.5;ENST00000559476.2;ENST00000557827.5;ENST00000558440.5;ENST00000559858.5;ENST00000561061.5;ENST00000561212.5;ENST00000560721.6;ENST00000559496.5;ENST00000561304.5;ENST00000606161.1;EN…
13	37002449	rs759056857	ATAGGTA	A	chr13:37002459-37002465	chr13:37002458-37002487	3.5251	ENST00000239893.9;ENST00000389704.4;ENST00000470423.1;ENST00000464235.5;ENST00000474661.5;ENST00000490537.6;ENST00000488779.5;ENST00000489088.5;ENST00000488108.5
10	121841906	rs1461514715	AAATAAAATA	A	chr10:121841921-121841927	chr10:121841903-121841928	-3.52473	ENST00000224652.10;ENST00000369043.7;ENST00000369040.7;ENST00000423243.5;ENST00000481784.1;ENST00000540606.5;ENST00000543447.5
18	63328740	rs1365932903	T	TTA	chr18:63328690-63328696	chr18:63328677-63328700	-3.52381	ENST00000645214.2
21	14372179	rs1302341429	TTCAACATCCT	T	chr21:14372144-14372150	chr21:14372120-14372150	3.52295	ENST00000285667.4
3	49359526	rs1459286931	ACA	A	chr3:49359490-49359496	chr3:49359481-49359518	3.52267	ENST00000418115.6
5	171410306	rs1268937247	TAATT	T	chr5:171410297-171410303	chr5:171410293-171410315	-3.52257	ENST00000296930.9;ENST00000351986.10;ENST00000517671.5;ENST00000524204.1
7	44625109	rs1372216853	TGGTTTG	T	chr7:44625054-44625060	chr7:44625053-44625077	3.52211	ENST00000222673.6;ENST00000419661.5;ENST00000443864.6;ENST00000439616.6;ENST00000444676.5;ENST00000447398.5;ENST00000449767.5;ENST00000631326.2
2	58184338	rs1456646750	GG	G	chr2:58184331-58184337	chr2:58184326-58184350	-3.52115	ENST00000233741.9;ENST00000403295.7;ENST00000403676.5;ENST00000402135.7;ENST00000417361.1;ENST00000427708.6;ENST00000446381.5;ENST00000449070.5
5	65524912	rs1000305237	AC	A	chr5:65524891-65524897	chr5:65524889-65524911	-3.52053	ENST00000242872.7;ENST00000396679.6;ENST00000506282.6;ENST00000508421.5;ENST00000510693.5;ENST00000511841.5;ENST00000514814.5
21	26161152	rs1301147864	AAACAA	A	chr21:26161168-26161174	chr21:26161162-26161181	3.51875	ENST00000359726.7;ENST00000354192.7;ENST00000348990.9;ENST00000357903.7;ENST00000346798.8;ENST00000358918.7;ENST00000439274.6;ENST00000455275.1;ENST00000466453.1;ENST00000474136.5
18	319362	rs1567871085	A	ACA	chr18:319386-319392	chr18:319367-319392	-3.51769	ENST00000400256.5;ENST00000582147.1
5	80770271	rs62892161	TTTTT	T	chr5:80770279-80770285	chr5:80770266-80770291	-3.51626	ENST00000265081.7;ENST00000658259.1;ENST00000667069.1;ENST00000670357.1
2	113917174	rs1410711837	TTTTTTCT	T	chr2:113917182-113917188	chr2:113917181-113917198	-3.51567	ENST00000263238.7;ENST00000415792.5;ENST00000443297.5;ENST00000446821.5;ENST00000535589.3
9	112221578	rs1176440736	AAGA	A	chr9:112221549-112221555	chr9:112221535-112221556	-3.51532	ENST00000334318.10;ENST00000374257.5;ENST00000458258.5
3	119824177	rs1166326626	AGAAA	A	chr3:119824182-119824188	chr3:119824176-119824195	-3.51499	ENST00000264235.13
2	32155471	rs1264282462	ATAAGCAA	A	chr2:32155444-32155450	chr2:32155440-32155463	3.51397	ENST00000315285.8;ENST00000345662.5;ENST00000615843.4;ENST00000644954.1;ENST00000642751.1;ENST00000647133.1;ENST00000642999.1;ENST00000646571.1
7	22944828	rs1167541895	TG	T	chr7:22944891-22944897	chr7:22944875-22944897	3.51354	ENST00000409923.5;ENST00000432176.7;ENST00000440481.5
17	8362325	rs1386428958	ATCTC	A	chr17:8362376-8362382	chr17:8362371-8362389	-3.51302	ENST00000649935.1
7	43401573	rs1448566128	T	TTTGT	chr7:43401580-43401586	chr7:43401574-43401599	3.51238	ENST00000395891.7;ENST00000453890.5;ENST00000471043.1;ENST00000481031.5;ENST00000492310.5
18	26074979	rs1225145395	TAATT	T	chr18:26074938-26074944	chr18:26074931-26074951	-3.51185	ENST00000269137.11;ENST00000269138.9;ENST00000415083.7;ENST00000539244.6;ENST00000542420.6;ENST00000579061.5;ENST00000578954.5;ENST00000577636.5;ENST00000577751.5;ENST00000577572.5;ENST00000580003.1;ENST00000579640.5;ENST00000578700.5;ENST00000582792.5;ENST00000582448.5;ENST00000585241.5;ENST00000585121.5;ENST00000584083.5;ENST00000581570.5;ENST00000581021.5
6	131587158	rs1185959383	AT	A	chr6:131587151-131587157	chr6:131587145-131587164	3.51025	ENST00000354577.8;ENST00000368068.8;ENST00000368060.7;ENST00000479213.1
2	150487466	rs775616658	A	AGA	chr2:150487470-150487476	chr2:150487456-150487476	-3.50934	ENST00000263895.8;ENST00000375734.6;ENST00000439275.1;ENST00000454202.5
3	64996911	rs11447338	A	AT	chr3:64996886-64996892	chr3:64996886-64996903	3.50932	ENST00000481312.1;ENST00000650103.1
1	155587867	rs1362748155	AG	A	chr1:155587856-155587862	chr1:155587843-155587868	-3.50808	ENST00000441522.2
7	26186075	rs1562682020	G	GA	chr7:26186098-26186104	chr7:26186085-26186105	3.50747	ENST00000056233.4;ENST00000606261.1;ENST00000608362.2
16	30740071	rs1300601189	TTTTCT	T	chr16:30740047-30740053	chr16:30740047-30740064	3.50726	ENST00000262518.9;ENST00000380361.7
2	150184560	rs1225779425	TTGATT	T	chr2:150184518-150184524	chr2:150184516-150184535	-3.50398	ENST00000437118.1;ENST00000659082.1;ENST00000665690.1
2	99340293	rs1432284853	ACA	A	chr2:99340248-99340254	chr2:99340222-99340260	-3.50375	ENST00000289371.11;ENST00000409705.5;ENST00000477337.1;ENST00000617677.1
19	23652232	rs61111875	AAAATATA	A	chr19:23652201-23652207	chr19:23652176-23652207	3.50264	ENST00000600313.5;ENST00000596211.5;ENST00000601935.5
1	205747998	rs1180510562	AA	A	chr1:205747985-205747991	chr1:205747969-205747991	3.50234	ENST00000367142.5
16	71801365	rs761305552	ATAAA	A	chr16:71801371-71801377	chr16:71801354-71801377	-3.50202	ENST00000299980.8;ENST00000393512.7;ENST00000450149.6;ENST00000563104.5;ENST00000563259.5;ENST00000570297.5;ENST00000565412.5;ENST00000570017.1;ENST00000566161.5;ENST00000569748.5;ENST00000567583.1;ENST00000569185.5;ENST00000565009.5;ENST00000569975.5;ENST00000568327.5
13	108228558	rs1390973787	GA	G	chr13:108228566-108228572	chr13:108228566-108228589	3.50153	ENST00000375898.4
2	148721884	rs1230300030	TGAT	T	chr2:148721833-148721839	chr2:148721833-148721853	3.5012	ENST00000258484.11;ENST00000397424.2;ENST00000457184.5
2	161319970	rs1456207116	TTCTTCATGAT	T	chr2:161319981-161319987	chr2:161319981-161320001	3.50113	ENST00000409682.8;ENST00000437630.1
19	23652231	rs1185713713	AAAAATATA	A	chr19:23652201-23652207	chr19:23652176-23652207	3.50066	ENST00000600313.5;ENST00000596211.5;ENST00000601935.5
1	233099653	rs747438494	GGTAAAATCAG	G	chr1:233099676-233099682	chr1:233099661-233099689	3.49886	ENST00000258229.14;ENST00000462233.5;ENST00000475463.6;ENST00000484347.5;ENST00000486012.5;ENST00000490102.6;ENST00000484041.5
19	23652230	rs1279935565	AAAAAATATA	A	chr19:23652201-23652207	chr19:23652176-23652207	3.49821	ENST00000600313.5;ENST00000596211.5;ENST00000601935.5
1	182863165	rs1252704992	TTAT	T	chr1:182863176-182863182	chr1:182863172-182863191	-3.49783	ENST00000367549.4
7	134035000	rs1211440080	GT	G	chr7:134035050-134035056	chr7:134035033-134035064	-3.49777	ENST00000253861.5;ENST00000466000.1;ENST00000459626.1
19	23652229	rs1365985090	AAAAAAATATA	A	chr19:23652201-23652207	chr19:23652176-23652207	3.49684	ENST00000600313.5;ENST00000596211.5;ENST00000601935.5
14	21263226	rs1368467407	TAAGT	T	chr14:21263216-21263222	chr14:21263203-21263238	-3.49634	ENST00000336053.10;ENST00000420743.6;ENST00000430246.6;ENST00000557201.5;ENST00000556142.5;ENST00000557768.1;ENST00000554969.5;ENST00000553753.5;ENST00000555176.5;ENST00000555215.5;ENST00000554891.5;ENST00000557442.5;ENST00000554455.5;ENST00000553300.5;ENST00000554539.5;ENST00000557033.1;ENST00000556513.5;ENST00000556628.5;ENST00000555137.5;ENST00000553614.5;ENST00000554383.5;ENST00000555309.5;EN…
10	123167929	rs1377847906	TTACATT	T	chr10:123167938-123167944	chr10:123167924-123167947	-3.49628	ENST00000368865.9
7	7846323	rs1351345565	CTCC	C	chr7:7846295-7846301	chr7:7846290-7846318	-3.49173	ENST00000406829.2;ENST00000463725.5;ENST00000469183.5;ENST00000482067.3;ENST00000639343.1;ENST00000636849.1;ENST00000638342.1;ENST00000639110.1
4	150972338	rs1274028862	AGAA	A	chr4:150972348-150972354	chr4:150972334-150972354	3.49117	ENST00000357115.9;ENST00000507224.5;ENST00000510413.5;ENST00000651943.2;ENST00000651035.1
12	1256292	rs1216550024	TAAC	T	chr12:1256296-1256302	chr12:1256284-1256306	3.48978	ENST00000360905.9;ENST00000347735.10;ENST00000355446.9;ENST00000397203.6;ENST00000440394.7;ENST00000538971.6;ENST00000542302.6;ENST00000546231.6;ENST00000544277.1;ENST00000543086.7;ENST00000545948.5;ENST00000589028.5;ENST00000588412.5;ENST00000611180.4
3	180961822	rs965277894	AAGA	A	chr3:180961808-180961814	chr3:180961800-180961824	3.48922	ENST00000305586.11;ENST00000357559.9;ENST00000445140.6;ENST00000461044.5;ENST00000468861.5;ENST00000475315.5;ENST00000480918.5;ENST00000472339.5;ENST00000476672.1;ENST00000491062.5;ENST00000498658.5
17	2618240	rs529779248	CTC	C	chr17:2618254-2618260	chr17:2618236-2618270	-3.48919	ENST00000397195.10;ENST00000571289.1;ENST00000572915.6;ENST00000570400.1;ENST00000574816.5;ENST00000576586.5;ENST00000575477.5
14	71523381	rs898325661	TCA	T	chr14:71523352-71523358	chr14:71523342-71523360	3.48775	ENST00000556780.5;ENST00000554126.5;ENST00000555989.5;ENST00000554362.5;ENST00000553453.5;ENST00000557712.1;ENST00000556408.5;ENST00000557151.5;ENST00000555652.5
9	77349575	rs1336498731	TACTT	T	chr9:77349558-77349564	chr9:77349558-77349584	3.48772	ENST00000360280.8;ENST00000376636.7;ENST00000643348.1;ENST00000645632.1
1	113131397	rs774204667	AACA	A	chr1:113131437-113131443	chr1:113131426-113131448	-3.48605	ENST00000361127.6
7	132815657	rs1426081634	AACAGAGAAA	A	chr7:132815640-132815646	chr7:132815632-132815657	-3.48535	ENST00000262570.10;ENST00000423635.5;ENST00000448878.6;ENST00000496427.5
5	66179391	rs1442204492	TGT	T	chr5:66179368-66179374	chr5:66179361-66179380	3.48486	ENST00000284041.7;ENST00000334121.11;ENST00000519259.5
7	138581672	rs1255333074	TCA	T	chr7:138581656-138581662	chr7:138581656-138581675	3.48356	ENST00000343526.9;ENST00000415680.6
18	63340518	rs1568277051	GT	G	chr18:63340477-63340483	chr18:63340465-63340488	3.48303	ENST00000326575.9;ENST00000589592.1;ENST00000591902.6;ENST00000586791.5;ENST00000645214.2;ENST00000646205.1;ENST00000644624.1
12	69535464	rs1298412302	TATT	T	chr12:69535469-69535475	chr12:69535459-69535482	-3.48239	ENST00000547219.5;ENST00000550389.5;ENST00000550316.5;ENST00000550937.5;ENST00000549921.5;ENST00000547414.5;ENST00000550169.5;ENST00000549092.5;ENST00000548154.5
6	126075191	rs768608119	CTT	C	chr6:126075183-126075189	chr6:126075183-126075200	3.48235	ENST00000648977.1
6	21596982	rs1236665811	AAAAAA	A	chr6:21597012-21597018	chr6:21597003-21597023	-3.48184	ENST00000244745.4
1	227654302	rs1369664676	AAGA	A	chr1:227654316-227654322	chr1:227654308-227654335	-3.48079	ENST00000343776.10;ENST00000397097.4;ENST00000440339.1;ENST00000465266.1;ENST00000608949.5
X	68511524	rs927214082	T	TT	chrX:68511537-68511543	chrX:68511535-68511570	3.47955	ENST00000374643.7;ENST00000374622.3;ENST00000451537.5;ENST00000462683.6;ENST00000462972.1;ENST00000470730.5
X	23985917	rs1293635563	TTCAAAA	T	chrX:23985927-23985933	chrX:23985919-23985957	-3.479	ENST00000328046.8
2	74102243	rs1313252161	TCATACCTG	T	chr2:74102279-74102285	chr2:74102279-74102301	-3.47707	ENST00000409262.7
19	23269479	rs1320845782	A	AA	chr19:23269498-23269504	chr19:23269491-23269516	3.47607	ENST00000594653.1;ENST00000611392.5;ENST00000640920.1;ENST00000640838.1;ENST00000639752.1;ENST00000639327.1;ENST00000640354.1;ENST00000640517.1;ENST00000638822.1
7	128771880	rs932786359	TTAACT	T	chr7:128771870-128771876	chr7:128771870-128771889	3.47596	ENST00000249364.9
X	36141065	rs755640898	T	TG	chrX:36141066-36141072	chrX:36141059-36141085	3.4757	ENST00000313548.5;ENST00000378653.8;ENST00000378660.5
8	30063875	rs1403592164	C	CC	chr8:30063840-30063846	chr8:30063816-30063846	-3.47486	ENST00000256255.11;ENST00000518340.1;ENST00000518174.5;ENST00000520303.5;ENST00000523127.5;ENST00000521265.5;ENST00000545648.2
1	62686598	rs1421628845	GT	G	chr1:62686615-62686621	chr1:62686595-62686621	3.47408	ENST00000251157.10;ENST00000340370.10;ENST00000404627.3;ENST00000454575.6;ENST00000635253.2;ENST00000637208.1;ENST00000634264.1;ENST00000635123.1
8	99330625	rs1436776437	TATTTT	T	chr8:99330633-99330639	chr8:99330612-99330647	-3.47378	ENST00000357162.6;ENST00000358544.6;ENST00000496144.5;ENST00000522802.5
1	236567974	rs1218804430	AGAAA	A	chr1:236567966-236567972	chr1:236567948-236567972	3.47259	ENST00000366581.6;ENST00000366582.8
18	57490794	rs1169882750	CTTTTC	C	chr18:57490785-57490791	chr18:57490782-57490806	3.47214	ENST00000491143.3
18	21633276	rs1391153034	ATA	A	chr18:21633243-21633249	chr18:21633228-21633252	-3.47194	ENST00000300413.10;ENST00000577906.1
5	113008405	rs1008401652	T	TGT	chr5:113008350-113008356	chr5:113008340-113008359	3.47115	ENST00000389063.3;ENST00000515408.5;ENST00000513585.5
1	70325010	rs750971651	TAAATAT	T	chr1:70325021-70325027	chr1:70325009-70325037	-3.469	ENST00000262346.6;ENST00000370944.9
18	39318313	rs1368931793	ACT	A	chr18:39318306-39318312	chr18:39318294-39318312	3.46796	ENST00000591629.2;ENST00000591469.1;ENST00000635791.1;ENST00000637744.1;ENST00000654837.1;ENST00000654975.1;ENST00000653594.1;ENST00000652839.1;ENST00000652860.1;ENST00000665749.1;ENST00000658829.1;ENST00000663592.1;ENST00000663244.1;ENST00000655720.1;ENST00000662708.1;ENST00000660099.1;ENST00000664913.1;ENST00000665416.1;ENST00000663128.1;ENST00000655349.1;ENST00000655721.1;ENST00000670943.1;ENS…
8	118063236	rs1331451624	AAGA	A	chr8:118063208-118063214	chr8:118063195-118063216	-3.46664	ENST00000378204.7;ENST00000437196.1;ENST00000436216.2
12	71609722	rs1342377821	TAAAAT	T	chr12:71609715-71609721	chr12:71609709-71609728	-3.46632	ENST00000378743.9;ENST00000552994.5
1	153668096	rs1473928853	CAA	C	chr1:153668113-153668119	chr1:153668101-153668122	3.4655	ENST00000361891.9;ENST00000368681.1;ENST00000368684.8;ENST00000615950.4
16	3433973	rs1331753400	ACTGC	A	chr16:3433982-3433988	chr16:3433977-3434001	3.4649	ENST00000301744.7;ENST00000575785.2
6	85572963	rs912752401	AAGAA	A	chr6:85572954-85572960	chr6:85572953-85572982	3.46443	ENST00000314673.8;ENST00000346348.7;ENST00000369635.6;ENST00000369627.6;ENST00000503906.1;ENST00000505648.5;ENST00000515216.5;ENST00000513865.5;ENST00000509338.5;ENST00000513869.1;ENST00000514419.5;ENST00000508980.5
7	7224182	rs767798655	T	TATT	chr7:7224118-7224124	chr7:7224112-7224133	-3.46349	ENST00000429911.5;ENST00000436587.7;ENST00000476068.1
15	76248655	rs1280401883	ATACA	A	chr15:76248610-76248616	chr15:76248598-76248619	3.46129	ENST00000267950.12;ENST00000433983.6;ENST00000557943.6;ENST00000560595.5;ENST00000559973.5;ENST00000560899.5;ENST00000559075.5;ENST00000560816.5;ENST00000560044.5;ENST00000560726.5;ENST00000559602.5
5	62388637	rs1561287247	TT	T	chr5:62388630-62388636	chr5:62388626-62388649	3.46103	ENST00000199320.9;ENST00000407818.8;ENST00000509663.2;ENST00000651114.1
4	39458376	rs767558606	AGA	A	chr4:39458369-39458375	chr4:39458357-39458377	3.45948	ENST00000295955.13;ENST00000437992.2;ENST00000449470.6;ENST00000503040.5;ENST00000503277.6;ENST00000504470.2;ENST00000514842.6;ENST00000511075.5;ENST00000508595.6;ENST00000642337.1;ENST00000645585.1;ENST00000645894.1;ENST00000645496.1
6	85614522	rs1396953003	T	TTT	chr6:85614570-85614576	chr6:85614552-85614579	3.45798	ENST00000355238.10;ENST00000369622.8;ENST00000503906.1;ENST00000616122.4
17	15548872	rs1033634147	AAATA	A	chr17:15548865-15548871	chr17:15548857-15548879	-3.45794	ENST00000225576.7;ENST00000419890.3;ENST00000428082.6;ENST00000438826.7;ENST00000481756.7;ENST00000518506.4;ENST00000518321.5;ENST00000521179.5;ENST00000522212.6;ENST00000523573.5;ENST00000557349.5;ENST00000584811.5
2	159767701	rs1250280004	TTACTCT	T	chr2:159767639-159767645	chr2:159767639-159767656	-3.45769	ENST00000259050.8;ENST00000420397.1;ENST00000409175.6;ENST00000478396.1;ENST00000539065.5
19	36609013	rs879702355	TG	T	chr19:36609056-36609062	chr19:36609044-36609070	3.45584	ENST00000292928.7;ENST00000423582.5;ENST00000435416.1;ENST00000439428.5;ENST00000460670.5
1	58781373	rs1042231633	AAACA	A	chr1:58781384-58781390	chr1:58781381-58781392	3.45565	ENST00000371222.4
4	156961250	rs1335368146	TATGA	T	chr4:156961233-156961239	chr4:156961230-156961254	-3.45376	ENST00000274071.6;ENST00000422544.2;ENST00000502773.6
13	31137232	rs1434664605	ATAAA	A	chr13:31137220-31137226	chr13:31137217-31137242	3.45286	ENST00000320027.10;ENST00000380405.7;ENST00000445273.6;ENST00000435381.5;ENST00000602786.5;ENST00000630972.2;ENST00000626866.2
4	41955862	rs1397777768	AAGA	A	chr4:41955907-41955913	chr4:41955907-41955928	3.45143	ENST00000325094.9;ENST00000504986.6
6	131594027	rs1384483330	AAGA	A	chr6:131594032-131594038	chr6:131594021-131594041	-3.451	ENST00000354577.8;ENST00000368068.8;ENST00000368060.7;ENST00000368058.5;ENST00000479213.1
13	50070794	rs747967907	AG	A	chr13:50070773-50070779	chr13:50070760-50070783	-3.4499	ENST00000235290.7;ENST00000421758.5;ENST00000425586.5;ENST00000443587.5;ENST00000433070.7;ENST00000449579.2;ENST00000458725.6;ENST00000621282.4;ENST00000659339.1;ENST00000662092.1;ENST00000668305.1;ENST00000666359.1
15	80968656	rs151283255	A	AAATA	chr15:80968661-80968667	chr15:80968645-80968669	-3.44962	ENST00000422879.3;ENST00000559537.1;ENST00000560189.1;ENST00000560244.5;ENST00000561312.5;ENST00000619987.4
2	181012223	rs1257706441	TC	T	chr2:181012199-181012205	chr2:181012196-181012208	-3.44912	ENST00000392415.6;ENST00000410062.9;ENST00000602762.5;ENST00000602291.5;ENST00000602303.5;ENST00000602959.5;ENST00000602479.5;ENST00000602499.5;ENST00000602888.5;ENST00000602710.5
1	65431888	rs759307387	GAGG	G	chr1:65431846-65431852	chr1:65431846-65431866	3.44794	ENST00000349533.11;ENST00000371060.7;ENST00000371059.7;ENST00000371065.9;ENST00000475108.5;ENST00000488747.5;ENST00000613538.1
22	40258074	rs1265199417	T	TACTTC	chr22:40258088-40258094	chr22:40258071-40258105	-3.44768	ENST00000301923.13;ENST00000335727.13;ENST00000402203.5;ENST00000454349.7
2	212430380	rs573780208	CTTTC	C	chr2:212430353-212430359	chr2:212430343-212430361	3.44748	ENST00000260943.10;ENST00000342788.9;ENST00000436443.5;ENST00000484594.5
4	169574157	rs1263828907	CAAAAAGAAAA	C	chr4:169574173-169574179	chr4:169574158-169574179	-3.44721	ENST00000439128.6;ENST00000507142.6;ENST00000509912.5;ENST00000512193.5;ENST00000511633.5;ENST00000510533.5;ENST00000657874.1
6	20674432	rs1197170438	AGA	A	chr6:20674424-20674430	chr6:20674407-20674433	3.44565	ENST00000274695.8;ENST00000378610.1
5	110761994	rs1302755790	AT	A	chr5:110761999-110762005	chr5:110761980-110762015	3.44493	ENST00000355943.8;ENST00000447245.6;ENST00000504098.1;ENST00000513807.5;ENST00000509432.1;ENST00000513706.2
16	2760944	rs1362362989	CTTGC	C	chr16:2760934-2760940	chr16:2760929-2760947	-3.44486	ENST00000301740.13;ENST00000573498.5;ENST00000572952.1;ENST00000575009.5;ENST00000576924.5;ENST00000571378.5;ENST00000572278.1;ENST00000630499.2
10	113884521	rs750819639	TTGTGT	T	chr10:113884488-113884494	chr10:113884486-113884504	3.44406	ENST00000369301.3
6	32976202	rs9282353	C	CTA	chr6:32976240-32976246	chr6:32976219-32976249	-3.44366	ENST00000374825.9;ENST00000374831.8;ENST00000395287.5;ENST00000449085.3;ENST00000449025.5;ENST00000456339.5;ENST00000464592.5;ENST00000482914.5;ENST00000495733.5;ENST00000607833.5
6	147291758	rs1292370199	ATA	A	chr6:147291704-147291710	chr6:147291688-147291710	3.44334	ENST00000321680.10;ENST00000367480.7;ENST00000367481.7;ENST00000546097.5
5	64720360	rs980141677	TGT	T	chr5:64720296-64720302	chr5:64720289-64720309	-3.44253	ENST00000513458.9
2	108791128	rs1230083586	TAAT	T	chr2:108791118-108791124	chr2:108791113-108791148	3.44163	ENST00000295124.9;ENST00000409529.6;ENST00000412964.6;ENST00000447782.1;ENST00000470608.1
10	78040382	rs1471670756	TTT	T	chr10:78040354-78040360	chr10:78040353-78040373	3.44098	ENST00000360830.9;ENST00000372360.9;ENST00000435275.5;ENST00000440692.6;ENST00000464716.6;ENST00000465692.2;ENST00000480662.2;ENST00000476545.6;ENST00000482069.5;ENST00000613865.5;ENST00000645440.1;ENST00000645195.1;ENST00000645698.1
2	135752671	rs1276619069	TAAT	T	chr2:135752675-135752681	chr2:135752662-135752681	3.43954	ENST00000272638.14;ENST00000416538.5;ENST00000415164.5;ENST00000426921.5;ENST00000470687.1
18	319340	rs61291034	A	AT	chr18:319373-319379	chr18:319367-319392	3.43917	ENST00000400256.5
8	26656175	rs35314544	TTTTT	T	chr8:26656180-26656186	chr8:26656176-26656205	-3.43855	ENST00000311151.9;ENST00000521913.7
X	135964168	rs1460820417	AGA	A	chrX:135964160-135964166	chrX:135964147-135964166	3.43844	ENST00000305963.2
11	9138999	rs1022999382	AAAAAAGA	A	chr11:9139016-9139022	chr11:9138993-9139022	-3.43504	ENST00000328194.8;ENST00000529977.5
7	98169083	rs1451986837	T	TT	chr7:98169051-98169057	chr7:98169040-98169070	-3.43456	ENST00000297293.6
10	99751144	rs889075819	TTAAAGT	T	chr10:99751171-99751177	chr10:99751170-99751197	3.43381	ENST00000370476.10;ENST00000370472.4;ENST00000471520.5
19	55107942	rs1270711004	T	TG	chr19:55107905-55107911	chr19:55107887-55107911	-3.43371	ENST00000263433.8;ENST00000435544.6;ENST00000592993.1
3	8984493	rs1399562421	AGATT	A	chr3:8984460-8984466	chr3:8984438-8984474	3.43274	ENST00000360413.7;ENST00000383836.8
16	89788859	rs1233795372	TTCAT	T	chr16:89788911-89788917	chr16:89788877-89788917	3.43259	ENST00000389301.8;ENST00000568369.5
3	158364369	rs374917216	AGCA	A	chr3:158364422-158364428	chr3:158364417-158364438	-3.43059	ENST00000312179.10;ENST00000295930.7;ENST00000464171.5;ENST00000480820.5;ENST00000475278.6;ENST00000471994.5;ENST00000471911.5;ENST00000480119.5;ENST00000482822.2;ENST00000611884.5
X	53207642	rs1247816112	CAT	C	chrX:53207652-53207658	chrX:53207642-53207667	-3.43004	ENST00000375383.7;ENST00000375379.7;ENST00000375401.8;ENST00000404049.7;ENST00000452825.7;ENST00000465402.1;ENST00000497100.5
2	55174080	rs755020799	C	CA	chr2:55174026-55174032	chr2:55174008-55174032	-3.42974	ENST00000401408.6
1	235712818	rs1558142182	TCCA	T	chr1:235712784-235712790	chr1:235712768-235712790	3.42931	ENST00000389793.7;ENST00000389794.7;ENST00000473037.5
10	69000402	rs778048978	TCT	T	chr10:69000412-69000418	chr10:69000401-69000423	-3.42914	ENST00000361983.7;ENST00000627949.3;ENST00000626493.1;ENST00000625461.1;ENST00000637101.1;ENST00000636200.1;ENST00000637420.1;ENST00000637323.1;ENST00000635779.1;ENST00000637738.1;ENST00000638119.1;ENST00000637104.1
1	77873148	rs748655937	TT	T	chr1:77873153-77873159	chr1:77873137-77873168	-3.42839	ENST00000370791.7;ENST00000443751.3;ENST00000643143.1;ENST00000642959.1;ENST00000646892.1;ENST00000645526.1;ENST00000643390.1
1	182857357	rs1456758210	TCT	T	chr1:182857307-182857313	chr1:182857306-182857327	3.42772	ENST00000367549.4
17	31988240	rs1567835690	AATGA	A	chr17:31988246-31988252	chr17:31988245-31988272	3.42755	ENST00000322652.10;ENST00000580398.1
7	116915401	rs1479906145	TGCCAG	T	chr7:116915433-116915439	chr7:116915431-116915451	-3.42741	ENST00000361183.8;ENST00000426421.5;ENST00000449080.5;ENST00000465607.1
14	89158748	rs1396124668	TCTTT	T	chr14:89158734-89158740	chr14:89158721-89158740	3.42588	ENST00000345097.8;ENST00000557572.1
12	76815496	rs1372583231	ATTTA	A	chr12:76815468-76815474	chr12:76815443-76815478	-3.42299	ENST00000426126.6;ENST00000549944.1;ENST00000552453.5;ENST00000550876.1;ENST00000550163.5;ENST00000546778.5
4	73105611	rs1183227714	AC	A	chr4:73105577-73105583	chr4:73105564-73105586	-3.42246	ENST00000330838.10;ENST00000358602.9;ENST00000509867.6;ENST00000561029.1;ENST00000558247.5
X	13773269	rs1303179672	GG	G	chrX:13773278-13773284	chrX:13773265-13773286	3.42241	ENST00000316715.9;ENST00000454189.6;ENST00000472735.5;ENST00000493677.5
5	139624309	rs1283951281	TTTTCT	T	chr5:139624319-139624325	chr5:139624305-139624331	-3.42132	ENST00000253815.3;ENST00000398734.8;ENST00000398733.8;ENST00000505548.5;ENST00000511725.5
X	23985935	rs1388773595	T	TATTT	chrX:23985927-23985933	chrX:23985919-23985957	3.42016	ENST00000328046.8
5	37359210	rs908441904	A	AAA	chr5:37359212-37359218	chr5:37359198-37359219	3.41986	ENST00000231498.8;ENST00000381843.6;ENST00000513532.1
1	88707848	rs1277847429	TTTCT	T	chr1:88707838-88707844	chr1:88707838-88707861	-3.41915	ENST00000316005.11;ENST00000370521.8;ENST00000370513.9
1	237693222	rs1279614395	TC	T	chr1:237693213-237693219	chr1:237693212-237693237	3.41851	ENST00000360064.7;ENST00000366574.7;ENST00000609119.1;ENST00000659194.1
19	57978421	rs1409822300	AATA	A	chr19:57978432-57978438	chr19:57978415-57978438	3.41811	ENST00000341164.8;ENST00000550599.5
15	59660262	rs1479645460	CTC	C	chr15:59660308-59660314	chr15:59660294-59660314	3.4173	ENST00000267859.8;ENST00000441746.1;ENST00000607373.6
15	36718811	rs753467076	GCTTT	G	chr15:36718798-36718804	chr15:36718783-36718807	-3.41622	ENST00000338183.8;ENST00000437989.6;ENST00000562489.1;ENST00000562877.5;ENST00000569302.6;ENST00000566932.5;ENST00000566621.6;ENST00000567389.5;ENST00000570265.6;ENST00000566677.1;ENST00000565792.5;ENST00000646533.1;ENST00000642817.1;ENST00000643612.1;ENST00000646657.1
15	92950873	rs1207639500	A	AA	chr15:92950864-92950870	chr15:92950855-92950877	-3.41571	ENST00000394196.9;ENST00000628181.1;ENST00000626874.2;ENST00000625990.3;ENST00000635856.1;ENST00000636881.1;ENST00000637572.1
5	131514570	rs1489094488	T	TGT	chr5:131514552-131514558	chr5:131514532-131514561	-3.4151	ENST00000296859.10;ENST00000308008.10;ENST00000507093.5;ENST00000504575.5;ENST00000504039.2;ENST00000514179.5;ENST00000515170.5;ENST00000510071.5;ENST00000514667.1;ENST00000513227.5;ENST00000509018.5;ENST00000627212.2
2	200975263	rs1354260563	AACA	A	chr2:200975282-200975288	chr2:200975271-200975294	-3.41342	ENST00000332935.6;ENST00000413848.1;ENST00000418596.7
3	152463218	rs1199325218	A	AA	chr3:152463211-152463217	chr3:152463210-152463234	3.41232	ENST00000282486.10;ENST00000282488.11;ENST00000324196.9;ENST00000324210.9;ENST00000355460.6;ENST00000357472.7;ENST00000463255.1;ENST00000463374.5;ENST00000493459.5;ENST00000485910.5;ENST00000497971.1;ENST00000498502.5;ENST00000545754.5
12	53472311	rs1283088443	TGTGGGAAT	T	chr12:53472275-53472281	chr12:53472267-53472288	3.41129	ENST00000359462.9;ENST00000359282.9;ENST00000437231.5;ENST00000439930.7;ENST00000455667.7;ENST00000447282.5;ENST00000547048.5;ENST00000552296.6;ENST00000549863.5;ENST00000553064.6;ENST00000547859.2;ENST00000546463.6;ENST00000550733.1;ENST00000548933.5;ENST00000552819.5;ENST00000550585.5;ENST00000562264.5
12	48837820	rs1434890300	CCAC	C	chr12:48837778-48837784	chr12:48837766-48837790	-3.40892	ENST00000308025.8;ENST00000553182.5;ENST00000551098.5;ENST00000547135.5;ENST00000550834.1;ENST00000547165.5
7	64973141	rs1291782627	AATA	A	chr7:64973149-64973155	chr7:64973134-64973155	3.40882	ENST00000282869.11
7	44843175	rs1236041665	AGTCTGT	A	chr7:44843207-44843213	chr7:44843189-44843213	3.40849	ENST00000222690.10;ENST00000308153.9;ENST00000349299.7;ENST00000350771.7;ENST00000381124.9;ENST00000437072.5;ENST00000446531.1;ENST00000521529.5
16	89357946	rs937824520	TC	T	chr16:89357934-89357940	chr16:89357912-89357940	-3.40598	ENST00000301030.10;ENST00000330736.10;ENST00000378332.7;ENST00000378330.7;ENST00000562275.6;ENST00000562816.5;ENST00000567699.2;ENST00000613312.4;ENST00000644045.1;ENST00000645278.1;ENST00000646975.1;ENST00000642333.1;ENST00000643147.1;ENST00000642600.1;ENST00000647213.1;ENST00000645844.1;ENST00000642443.1;ENST00000647238.1;ENST00000643964.1;ENST00000642695.1;ENST00000644784.1;ENST00000646166.1
10	121740851	rs1288678699	TAAAT	T	chr10:121740805-121740811	chr10:121740794-121740819	-3.40595	ENST00000224652.10;ENST00000369043.7;ENST00000369040.7;ENST00000540606.5;ENST00000543447.5
4	56394864	rs1560635685	TAT	T	chr4:56394803-56394809	chr4:56394800-56394822	-3.40579	ENST00000264220.6;ENST00000425339.2
15	50499411	rs1385065332	TATGGCC	T	chr15:50499424-50499430	chr15:50499416-50499443	-3.4045	ENST00000307179.9;ENST00000396444.7;ENST00000419830.2;ENST00000425032.7;ENST00000560380.2;ENST00000673693.1;ENST00000673738.1
6	112073075	rs1362586555	AATGA	A	chr6:112073090-112073096	chr6:112073072-112073096	3.40443	ENST00000368662.10;ENST00000605457.5;ENST00000604814.5;ENST00000603651.1
17	79968876	rs1424481697	AT	A	chr17:79968895-79968901	chr17:79968884-79968906	-3.40386	ENST00000310924.7;ENST00000571872.1
9	77774460	rs1473244552	AAAAGA	A	chr9:77774466-77774472	chr9:77774447-77774474	-3.40255	ENST00000286548.9
14	39182089	rs1293464022	ATAA	A	chr14:39182124-39182130	chr14:39182119-39182149	3.40229	ENST00000216832.9;ENST00000557680.1
2	10783822	rs993715964	CTG	C	chr2:10783835-10783841	chr2:10783822-10783841	-3.40214	ENST00000272238.9;ENST00000272227.8;ENST00000381611.8;ENST00000381661.3;ENST00000404371.6;ENST00000540494.5;ENST00000617249.4
5	138934949	rs1443657173	CA	C	chr5:138934925-138934931	chr5:138934917-138934934	-3.39939	ENST00000302763.12;ENST00000522792.1;ENST00000540387.5;ENST00000627109.2
10	94347992	rs951612764	CTTTC	C	chr10:94347942-94347948	chr10:94347931-94347969	3.39899	ENST00000371361.3;ENST00000463649.5
2	203304970	rs994168235	TTACT	T	chr2:203304976-203304982	chr2:203304954-203304983	-3.39849	ENST00000356079.9;ENST00000613925.4
6	24777552	rs1380113729	TATTT	T	chr6:24777545-24777551	chr6:24777542-24777559	-3.3962	ENST00000230056.8;ENST00000356509.7;ENST00000378054.6;ENST00000378059.3;ENST00000468943.1;ENST00000476555.5;ENST00000620958.4
15	70049515	rs11324999	AAAAAAAA	A	chr15:70049528-70049534	chr15:70049505-70049534	-3.3961	ENST00000317509.12;ENST00000451782.7;ENST00000558939.5;ENST00000560525.6;ENST00000559929.5;ENST00000560589.5;ENST00000557815.1;ENST00000557919.5;ENST00000627388.2
19	30012660	rs1310701807	AAATTA	A	chr19:30012647-30012653	chr19:30012647-30012669	3.39538	ENST00000360605.8;ENST00000392271.6;ENST00000575242.1;ENST00000573052.1;ENST00000574110.5
12	69481158	rs1267657953	TT	T	chr12:69481148-69481154	chr12:69481148-69481169	3.39437	ENST00000547219.5;ENST00000550389.5;ENST00000550316.5;ENST00000550937.5;ENST00000549921.5;ENST00000547414.5;ENST00000550169.5;ENST00000549092.5;ENST00000548154.5
19	23652233	rs1358317459	AAATATATATA	A	chr19:23652201-23652207	chr19:23652176-23652207	3.39311	ENST00000600313.5;ENST00000596211.5;ENST00000601935.5
5	31536697	rs1169979527	GTAT	G	chr5:31536643-31536649	chr5:31536636-31536662	-3.39267	ENST00000325366.14;ENST00000504464.5;ENST00000517780.1;ENST00000510659.5;ENST00000513967.5;ENST00000511208.2
11	118751944	rs1343024630	TTTTT	T	chr11:118751970-118751976	chr11:118751957-118751976	3.39235	ENST00000529162.1;ENST00000534980.7;ENST00000620157.4;ENST00000617381.4
3	23228599	rs1169706987	AGTATATTT	A	chr3:23228551-23228557	chr3:23228551-23228571	3.39143	ENST00000335798.8;ENST00000396703.6;ENST00000427371.3;ENST00000425792.5;ENST00000452894.5;ENST00000628311.1
10	12829383	rs1450851821	CC	C	chr10:12829344-12829350	chr10:12829344-12829368	3.39094	ENST00000615792.1;ENST00000619168.4
16	30740076	rs397854666	TTTTTT	T	chr16:30740047-30740053	chr16:30740047-30740064	3.39083	ENST00000262518.9;ENST00000380361.7
12	92143161	rs1193137290	AGAA	A	chr12:92143165-92143171	chr12:92143146-92143173	-3.39044	ENST00000256015.5;ENST00000673901.1
19	21733176	rs1430668541	ATAGA	A	chr19:21733126-21733132	chr19:21733124-21733145	-3.38985	ENST00000305570.10;ENST00000358296.11;ENST00000608416.5;ENST00000594401.1
7	43627596	rs1563179268	ATAAAAA	A	chr7:43627606-43627612	chr7:43627593-43627612	3.38696	ENST00000415076.6;ENST00000446330.6;ENST00000446564.5;ENST00000648544.1
5	119152304	rs1480431105	TT	T	chr5:119152315-119152321	chr5:119152315-119152339	3.38686	ENST00000311085.8;ENST00000539542.5
16	201437	rs1304267016	CA	C	chr16:201391-201397	chr16:201376-201399	-3.38657	ENST00000293872.12;ENST00000337351.8;ENST00000397783.5;ENST00000397780.5;ENST00000419516.5;ENST00000418978.5;ENST00000430864.5;ENST00000429378.5;ENST00000426094.5;ENST00000464711.5;ENST00000490762.5;ENST00000495349.5;ENST00000629543.2
16	56839259	rs1491475510	TTG	T	chr16:56839266-56839272	chr16:56839263-56839285	3.38642	ENST00000308159.10;ENST00000542526.5;ENST00000563486.1;ENST00000569842.5;ENST00000569322.1;ENST00000564887.5
1	108756481	rs1185743183	GAAG	G	chr1:108756489-108756495	chr1:108756485-108756507	3.38206	ENST00000370008.4;ENST00000483586.5
9	14306412	rs1451656073	ATTAAAA	A	chr9:14306404-14306410	chr9:14306393-14306428	-3.38204	ENST00000380921.3;ENST00000380959.7;ENST00000380953.6;ENST00000380934.8;ENST00000397579.6;ENST00000397581.6;ENST00000397575.7;ENST00000606230.2;ENST00000622520.1;ENST00000637640.1;ENST00000636057.1;ENST00000637742.1;ENST00000636063.1;ENST00000635877.1;ENST00000636432.1;ENST00000646622.1
2	176115715	rs1334999139	AA	A	chr2:176115700-176115706	chr2:176115699-176115719	-3.38191	ENST00000490088.2;ENST00000549469.1
4	148369512	rs1385825215	AAATA	A	chr4:148369517-148369523	chr4:148369502-148369524	3.38125	ENST00000342437.8;ENST00000344721.8;ENST00000358102.8;ENST00000511528.1;ENST00000512865.5;ENST00000625323.2
5	176346951	rs1422200729	AAGA	A	chr5:176346942-176346948	chr5:176346929-176346952	-3.38091	ENST00000298569.9;ENST00000393725.6;ENST00000393728.6;ENST00000620366.4;ENST00000614420.4
19	44088721	rs1424289179	TA	T	chr19:44088651-44088657	chr19:44088649-44088666	3.38087	ENST00000421176.4
7	120857971	rs1274374260	C	CGCCGCCGTC	chr7:120858000-120858006	chr7:120857989-120858017	-3.38079	ENST00000222747.8;ENST00000415871.5;ENST00000430985.1
16	50363032	rs10664110	T	TACTT	chr16:50362980-50362986	chr16:50362975-50362999	3.38036	ENST00000401491.7;ENST00000394689.2;ENST00000394688.7;ENST00000567826.1
16	56839260	rs1388560130	TG	T	chr16:56839266-56839272	chr16:56839263-56839285	3.38013	ENST00000308159.10;ENST00000542526.5;ENST00000563486.1;ENST00000569842.5;ENST00000569322.1;ENST00000564887.5
16	24797475	rs907159009	TTT	T	chr16:24797478-24797484	chr16:24797461-24797489	3.37886	ENST00000315183.11;ENST00000395799.8;ENST00000450465.6;ENST00000491718.5;ENST00000561726.1;ENST00000567232.1
3	44827683	rs1376626585	TTTTTTTCT	T	chr3:44827694-44827700	chr3:44827682-44827703	-3.37677	ENST00000326047.9;ENST00000425755.5;ENST00000438321.5;ENST00000453693.1
1	205086900	rs1379041764	ATAA	A	chr1:205086893-205086899	chr1:205086889-205086906	-3.37622	ENST00000264515.11;ENST00000367164.1
5	141601773	rs1447322371	TACTCT	T	chr5:141601801-141601807	chr5:141601782-141601807	3.37607	ENST00000253811.10;ENST00000389054.8;ENST00000389057.9;ENST00000398557.8;ENST00000518047.5;ENST00000523100.5;ENST00000647433.1
22	38290813	rs1484920006	TCAG	T	chr22:38290876-38290882	chr22:38290851-38290882	3.3741	ENST00000359867.7;ENST00000396832.6
12	28341668	rs1565825634	GTTCTGTG	G	chr12:28341691-28341697	chr12:28341689-28341717	-3.37169	ENST00000381259.5;ENST00000539107.5;ENST00000536442.5;ENST00000535520.5;ENST00000540401.5;ENST00000539904.1;ENST00000540794.5;ENST00000536154.5;ENST00000545336.5;ENST00000543809.5;ENST00000545737.5
12	105271993	rs1491451770	ACT	A	chr12:105271996-105272002	chr12:105271992-105272013	3.37117	ENST00000548458.6
12	89596136	rs1019420915	AATATA	A	chr12:89596142-89596148	chr12:89596130-89596152	-3.37109	ENST00000261173.6;ENST00000359142.7;ENST00000393164.6;ENST00000428670.7;ENST00000550716.1;ENST00000635033.1
12	4699844	rs1331777985	TT	T	chr12:4699870-4699876	chr12:4699855-4699878	3.37049	ENST00000544741.2;ENST00000543979.1;ENST00000648836.1
14	60293672	rs147304544	GTG	G	chr14:60293648-60293654	chr14:60293648-60293665	3.36962	ENST00000395076.9
12	53976135	rs1017714698	T	TTTTTCT	chr12:53976137-53976143	chr12:53976121-53976146	-3.36889	ENST00000243082.4;ENST00000546378.1
17	49607733	rs1480748601	TG	T	chr17:49607777-49607783	chr17:49607765-49607800	-3.36875	ENST00000347630.6;ENST00000393328.6;ENST00000503676.5;ENST00000504102.6;ENST00000504889.5;ENST00000514121.6;ENST00000513080.6;ENST00000509079.6;ENST00000509869.5;ENST00000659760.1;ENST00000665825.1;ENST00000671445.1
8	140804282	rs1284906570	CTTC	C	chr8:140804289-140804295	chr8:140804285-140804305	-3.36848	ENST00000340930.7;ENST00000395218.3;ENST00000517887.5;ENST00000519654.5;ENST00000519419.5;ENST00000521059.5;ENST00000522684.5;ENST00000524202.5;ENST00000519993.5
12	62472992	rs972959026	ATTTA	A	chr12:62472997-62473003	chr12:62472992-62473016	3.36817	ENST00000393630.8;ENST00000393629.6;ENST00000546600.5;ENST00000552738.5;ENST00000549378.5;ENST00000549286.1;ENST00000552115.5;ENST00000547095.5;ENST00000641654.1
5	102881361	rs1246218028	AAAA	A	chr5:102881372-102881378	chr5:102881371-102881396	3.36686	ENST00000304400.11;ENST00000348126.6;ENST00000346918.6;ENST00000345721.6;ENST00000438793.7;ENST00000455264.6;ENST00000502472.5;ENST00000509636.5
11	34059067	rs1451927936	TTCT	T	chr11:34059058-34059064	chr11:34059054-34059078	-3.36675	ENST00000341394.9;ENST00000389645.7;ENST00000529307.1;ENST00000526494.5;ENST00000528856.5;ENST00000533641.5;ENST00000534825.5;ENST00000530820.5;ENST00000530008.1;ENST00000532755.5;ENST00000532820.5;ENST00000534042.5
10	28608679	rs1260011345	TGGT	T	chr10:28608731-28608737	chr10:28608728-28608748	3.36664	ENST00000354911.9;ENST00000345541.6;ENST00000347934.8;ENST00000375664.8;ENST00000375646.5;ENST00000424454.5;ENST00000439676.5;ENST00000495268.2;ENST00000628285.2
10	63168137	rs751157214	GAAAGA	G	chr10:63168182-63168188	chr10:63168174-63168193	-3.36588	ENST00000402544.5;ENST00000399262.7;ENST00000467356.5;ENST00000542921.5;ENST00000639129.1
1	61093031	rs1445898438	ATAAA	A	chr1:61093021-61093027	chr1:61093021-61093042	3.36544	ENST00000371184.6;ENST00000371189.8;ENST00000371187.7;ENST00000371185.6;ENST00000371191.5;ENST00000403491.8;ENST00000407417.7;ENST00000476646.5;ENST00000479364.1;ENST00000485903.6;ENST00000496712.1;ENST00000603233.2;ENST00000664149.1;ENST00000664495.1;ENST00000662015.1;ENST00000670151.1
6	36600604	rs1339802746	GG	G	chr6:36600631-36600637	chr6:36600631-36600650	3.36534	ENST00000339436.11;ENST00000373715.11;ENST00000477442.6;ENST00000620941.1;ENST00000614136.1;ENST00000620389.1
8	26371139	rs1563332143	TTTTCTT	T	chr8:26371147-26371153	chr8:26371139-26371167	3.36499	ENST00000380737.8
10	22536211	rs757196516	AGGA	A	chr10:22536226-22536232	chr10:22536210-22536232	3.36481	ENST00000376573.9
12	11121953	rs1311043721	ATAAA	A	chr12:11121961-11121967	chr12:11121946-11121968	-3.36423	ENST00000381852.4;ENST00000535024.6;ENST00000541175.1;ENST00000536668.2;ENST00000546265.1;ENST00000541977.5
20	50584522	rs1357121064	ATGGCCA	A	chr20:50584512-50584518	chr20:50584488-50584525	-3.3637	ENST00000371621.5;ENST00000541713.5
1	235293502	rs555469519	TTATCTACT	T	chr1:235293559-235293565	chr1:235293549-235293571	-3.36366	ENST00000264183.9;ENST00000349213.7;ENST00000366603.6;ENST00000418304.1;ENST00000421364.5;ENST00000466653.1;ENST00000491632.5
8	11856864	rs1426622971	AAAAGT	A	chr8:11856856-11856862	chr8:11856848-11856870	-3.36243	ENST00000345125.7;ENST00000353047.11;ENST00000453527.6;ENST00000505496.6;ENST00000524500.5;ENST00000525076.5;ENST00000526195.5;ENST00000527243.5;ENST00000526645.5;ENST00000527215.6;ENST00000528965.1;ENST00000534510.5;ENST00000531502.5;ENST00000533455.5;ENST00000531089.5;ENST00000534636.5;ENST00000534382.5;ENST00000531551.5;ENST00000530640.6;ENST00000534149.5;ENST00000532392.1;ENST00000530296.5;EN…
16	56839252	rs1268328235	TTTTTTTTTG	T	chr16:56839266-56839272	chr16:56839263-56839285	3.36216	ENST00000308159.10;ENST00000542526.5;ENST00000563486.1;ENST00000569842.5;ENST00000569322.1;ENST00000564887.5
2	53936590	rs3217204	A	ATAATA	chr2:53936596-53936602	chr2:53936587-53936606	-3.36159	ENST00000389993.7;ENST00000404125.6;ENST00000481518.1
1	47377599	rs911280051	TT	T	chr1:47377577-47377583	chr1:47377577-47377597	3.35889	ENST00000371873.9
4	88075922	rs200938134	A	AA	chr4:88075870-88075876	chr4:88075869-88075894	3.35776	ENST00000237596.7
15	80078017	rs1294898219	GC	G	chr15:80078021-80078027	chr15:80078018-80078039	3.35764	ENST00000261749.11;ENST00000560470.5;ENST00000559157.5;ENST00000558087.5;ENST00000561012.5;ENST00000559775.5;ENST00000558272.5;ENST00000559835.5;ENST00000558997.5;ENST00000558688.5;ENST00000558724.1;ENST00000560228.5;ENST00000561060.5;ENST00000564367.5;ENST00000560392.5;ENST00000560976.5;ENST00000558494.5;ENST00000557793.1;ENST00000558390.5;ENST00000616533.4;ENST00000613266.4;ENST00000618205.4
3	133603961	rs764117672	TTAA	T	chr3:133603954-133603960	chr3:133603950-133603979	3.35709	ENST00000260810.10;ENST00000503338.5;ENST00000503464.1;ENST00000642236.1
10	24592151	rs1476139663	GC	G	chr10:24592132-24592138	chr10:24592118-24592138	3.35672	ENST00000320481.10;ENST00000396432.7;ENST00000418033.5;ENST00000482792.1;ENST00000486374.5;ENST00000612832.4;ENST00000638156.1;ENST00000636789.1
17	14031577	rs1325121724	T	TATGATGTAT	chr17:14031535-14031541	chr17:14031526-14031556	-3.35662	ENST00000449363.2;ENST00000582752.7;ENST00000602539.2;ENST00000602743.1;ENST00000652924.1;ENST00000653162.1;ENST00000662986.1;ENST00000656963.1;ENST00000656685.1;ENST00000661551.1;ENST00000664612.1;ENST00000664394.1;ENST00000660804.1
9	96829282	rs1455528280	TTCTTT	T	chr9:96829245-96829251	chr9:96829234-96829251	-3.35629	ENST00000289032.12;ENST00000466833.5;ENST00000478850.5;ENST00000481138.6;ENST00000535338.5
4	165497670	rs1260393926	TCTT	T	chr4:165497631-165497637	chr4:165497630-165497651	-3.35582	ENST00000402744.9
10	119580990	rs1170955718	TTAGAT	T	chr10:119580968-119580974	chr10:119580943-119580974	-3.35549	ENST00000369093.6;ENST00000412524.5;ENST00000436547.6;ENST00000470635.1;ENST00000470781.5;ENST00000489822.5;ENST00000497671.5
3	45422301	rs1456426007	AGGA	A	chr3:45422334-45422340	chr3:45422334-45422353	3.3551	ENST00000265537.8;ENST00000414984.5;ENST00000431023.6;ENST00000642274.1;ENST00000645846.2;ENST00000651549.1;ENST00000650792.2;ENST00000652135.1
12	19574524	rs1343519448	TA	T	chr12:19574526-19574532	chr12:19574514-19574542	-3.35477	ENST00000512223.6
1	152190881	rs1453214376	AG	A	chr1:152190866-152190872	chr1:152190859-152190882	3.35337	ENST00000420707.5;ENST00000593011.5;ENST00000628080.1;ENST00000630125.3;ENST00000653548.1;ENST00000659844.1;ENST00000664213.1;ENST00000655109.1;ENST00000669062.1;ENST00000669830.1;ENST00000666686.1
2	148721887	rs1553446814	T	TTTCT	chr2:148721842-148721848	chr2:148721833-148721853	3.35315	ENST00000258484.11;ENST00000397424.2;ENST00000457184.5
1	21004284	rs969408914	CCATAT	C	chr1:21004256-21004262	chr1:21004245-21004267	-3.35286	ENST00000264211.12;ENST00000356916.7;ENST00000374935.7;ENST00000400422.6;ENST00000411888.5;ENST00000438975.5;ENST00000602326.5;ENST00000634879.1
8	65815189	rs1185699441	TTAAAT	T	chr8:65815213-65815219	chr8:65815201-65815219	3.35272	ENST00000401827.8;ENST00000396642.7;ENST00000519231.5;ENST00000519626.1;ENST00000523253.1
17	50720784	rs1291294358	TTT	T	chr17:50720774-50720780	chr17:50720773-50720793	3.35188	ENST00000240304.5;ENST00000393227.6;ENST00000505658.6;ENST00000507200.5;ENST00000506686.5;ENST00000508045.5;ENST00000505619.5;ENST00000504563.6;ENST00000509335.5;ENST00000508482.5;ENST00000510984.5;ENST00000508218.5;ENST00000625349.2
21	37075111	rs1459510413	TTGTT	T	chr21:37075089-37075095	chr21:37075089-37075113	3.35151	ENST00000355666.5;ENST00000399010.5;ENST00000418766.5;ENST00000438055.5;ENST00000450533.5;ENST00000463216.5;ENST00000481605.5;ENST00000485402.5;ENST00000492275.5;ENST00000494243.5;ENST00000540756.5
16	83812554	rs1277578455	AC	A	chr16:83812573-83812579	chr16:83812570-83812583	-3.35102	ENST00000433866.7;ENST00000570259.1
3	49534160	rs551474152	TTTTGT	T	chr3:49534146-49534152	chr3:49534141-49534164	-3.34869	ENST00000308775.7;ENST00000515359.6;ENST00000538711.5;ENST00000539901.5;ENST00000545947.5;ENST00000541308.5;ENST00000673708.1
X	11766287	rs1431116636	CTTTC	C	chrX:11766293-11766299	chrX:11766283-11766313	-3.34818	ENST00000312196.10;ENST00000337339.7;ENST00000361672.6;ENST00000380693.8;ENST00000380691.3;ENST00000398527.7;ENST00000468149.5;ENST00000467141.2;ENST00000473380.2;ENST00000482871.6;ENST00000647599.1;ENST00000649649.1;ENST00000648656.1;ENST00000647869.1;ENST00000650628.1;ENST00000649684.1;ENST00000649685.1;ENST00000650370.1;ENST00000649271.1;ENST00000648918.1;ENST00000649797.1;ENST00000648692.1;EN…
16	56454706	rs1374707899	TCCCA	T	chr16:56454712-56454718	chr16:56454701-56454724	-3.34814	ENST00000336111.9;ENST00000563733.5;ENST00000561646.5;ENST00000562150.5;ENST00000566157.6;ENST00000565682.5;ENST00000569802.5;ENST00000568172.1;ENST00000568397.1
12	68643881	rs1376831381	AAGCAAA	A	chr12:68643937-68643943	chr12:68643925-68643950	-3.34675	ENST00000250559.14;ENST00000341355.9;ENST00000393436.9;ENST00000378985.7;ENST00000422358.6;ENST00000425247.6;ENST00000453560.6;ENST00000450214.6;ENST00000460800.5;ENST00000463493.5;ENST00000485252.6;ENST00000489473.6;ENST00000501412.2;ENST00000537460.5;ENST00000538877.5;ENST00000535492.5;ENST00000538980.5;ENST00000539091.5;ENST00000540781.5;ENST00000540209.5;ENST00000534899.5;ENST00000541167.5;EN…
5	94702843	rs1279345933	C	CAC	chr5:94702790-94702796	chr5:94702780-94702802	3.34656	ENST00000493934.1
21	39218080	rs775072012	TTT	T	chr21:39218032-39218038	chr21:39218020-39218038	3.34538	ENST00000342449.7;ENST00000333229.6;ENST00000380800.7;ENST00000424441.1;ENST00000435608.1;ENST00000446924.5;ENST00000473813.1
19	36935810	rs1333356726	TGT	T	chr19:36935814-36935820	chr19:36935814-36935838	-3.3445	ENST00000333987.12;ENST00000415168.5;ENST00000427117.5;ENST00000444991.5;ENST00000455427.6;ENST00000587130.5;ENST00000587857.5;ENST00000619231.4;ENST00000617745.4
18	63124595	rs1229995110	TT	T	chr18:63124644-63124650	chr18:63124633-63124654	3.34434	ENST00000333681.5;ENST00000398117.1
10	51265091	rs78357915	T	TTA	chr10:51265054-51265060	chr10:51265050-51265070	3.34375	ENST00000373980.11;ENST00000373976.9;ENST00000401604.8;ENST00000643582.1;ENST00000643704.1;ENST00000645324.1
19	36578057	rs1313022268	A	AT	chr19:36577993-36577999	chr19:36577993-36578029	3.33928	ENST00000475219.6;ENST00000494214.2;ENST00000585983.5;ENST00000586115.5;ENST00000585960.5;ENST00000592880.6;ENST00000670806.1;ENST00000670019.1
10	122990313	rs1354473485	TTCT	T	chr10:122990322-122990328	chr10:122990309-122990329	-3.33892	ENST00000368887.7;ENST00000406217.7;ENST00000465232.5;ENST00000483755.5;ENST00000483455.5;ENST00000496079.1;ENST00000497219.5
1	113673839	rs1174788903	CA	C	chr1:113673824-113673830	chr1:113673824-113673841	3.33866	ENST00000307546.14;ENST00000369611.4;ENST00000369615.5;ENST00000369617.8
3	196585116	rs373955685	T	TAT	chr3:196585095-196585101	chr3:196585095-196585115	-3.33743	ENST00000311630.7;ENST00000440469.1
12	85803752	rs1565750328	A	ATCA	chr12:85803742-85803748	chr12:85803730-85803748	-3.33733	ENST00000361228.5
8	81702015	rs1186048305	TA	T	chr8:81702054-81702060	chr8:81702049-81702072	-3.33549	ENST00000220669.10;ENST00000523096.5;ENST00000522520.5;ENST00000524305.5
4	39122097	rs1395382526	TT	T	chr4:39122101-39122107	chr4:39122096-39122119	-3.3351	ENST00000261425.7;ENST00000261426.9;ENST00000515612.1;ENST00000509449.1;ENST00000508137.6;ENST00000654813.1;ENST00000668468.1
3	185632225	rs1553842430	T	TG	chr3:185632190-185632196	chr3:185632188-185632206	3.33497	ENST00000296257.10
2	68179006	rs1329100806	A	AG	chr2:68179054-68179060	chr2:68179034-68179060	-3.33496	ENST00000234310.8;ENST00000406334.3
20	58447341	rs1369922775	TTT	T	chr20:58447315-58447321	chr20:58447310-58447332	3.3347	ENST00000475243.6
18	12698096	rs1321741419	AG	A	chr18:12698089-12698095	chr18:12698080-12698121	-3.33461	ENST00000262127.7;ENST00000423709.6;ENST00000592660.5;ENST00000585331.6;ENST00000590143.5;ENST00000587929.1;ENST00000586445.5;ENST00000585751.1;ENST00000589875.5;ENST00000593250.5
20	38040796	rs1278584798	TTCATTT	T	chr20:38040804-38040810	chr20:38040791-38040812	-3.33381	ENST00000373433.9;ENST00000462548.6;ENST00000495457.1
3	156705522	rs1193680827	TATTT	T	chr3:156705528-156705534	chr3:156705518-156705537	-3.33376	ENST00000295924.12;ENST00000461166.5;ENST00000495891.1;ENST00000542783.5
10	29414661	rs1457924841	T	TT	chr10:29414674-29414680	chr10:29414672-29414692	-3.33302	ENST00000413405.5;ENST00000414457.5;ENST00000427063.6;ENST00000423223.5;ENST00000430295.5;ENST00000445521.5;ENST00000438202.5;ENST00000446807.5;ENST00000455774.1;ENST00000608994.5;ENST00000609413.5;ENST00000623175.3;ENST00000646086.1
X	134426019	rs1473892020	AAAGGA	A	chrX:134426034-134426040	chrX:134426034-134426052	3.33274	ENST00000332070.7;ENST00000370803.8;ENST00000625464.2
X	24697530	rs1371202951	AATA	A	chrX:24697461-24697467	chrX:24697459-24697486	3.33196	ENST00000379059.7;ENST00000379068.7;ENST00000611764.1;ENST00000672178.1
10	92981357	rs1320697296	AACAGCTAA	A	chr10:92981373-92981379	chr10:92981362-92981386	-3.33155	ENST00000260762.10;ENST00000371552.8;ENST00000443748.6;ENST00000495132.5;ENST00000672817.1;ENST00000671701.1
7	96687794	rs1480773171	AAAAAAAGA	A	chr7:96687805-96687811	chr7:96687776-96687812	-3.33117	ENST00000417009.5;ENST00000413065.5;ENST00000444799.5;ENST00000449279.5;ENST00000466986.5;ENST00000488005.5;ENST00000619259.4;ENST00000618105.4;ENST00000613919.4;ENST00000617133.4;ENST00000623693.3;ENST00000623498.3
22	43701025	rs1056146438	AGATA	A	chr22:43701004-43701010	chr22:43700985-43701011	3.33079	ENST00000262726.12;ENST00000396231.6;ENST00000404038.5
5	137977870	rs1357138500	A	AA	chr5:137977857-137977863	chr5:137977843-137977864	-3.33073	ENST00000033079.7;ENST00000420893.6;ENST00000425075.6
10	96989694	rs1271049550	TATTTT	T	chr10:96989651-96989657	chr10:96989642-96989667	-3.32877	ENST00000421806.3
5	69416692	rs1413412914	T	TTCATAATGCT	chr5:69416703-69416709	chr5:69416701-69416724	-3.32845	ENST00000325631.10;ENST00000454295.6;ENST00000512803.5;ENST00000515844.1;ENST00000647531.1;ENST00000645446.1
15	52600026	rs1480883492	TTTCT	T	chr15:52599985-52599991	chr15:52599974-52599995	-3.32797	ENST00000261844.11;ENST00000399202.8;ENST00000534964.6;ENST00000546305.6;ENST00000570204.1;ENST00000566948.5;ENST00000568637.5;ENST00000568668.1;ENST00000619572.4
19	23652215	rs1568285930	CTACA	C	chr19:23652201-23652207	chr19:23652176-23652207	3.32685	ENST00000600313.5;ENST00000596211.5;ENST00000601935.5
6	136779507	rs1221169668	T	TT	chr6:136779494-136779500	chr6:136779479-136779502	3.32569	ENST00000359015.5
10	74901832	rs1002591353	TTTTAT	T	chr10:74901843-74901849	chr10:74901820-74901849	-3.32543	ENST00000287239.10;ENST00000372725.6;ENST00000372714.6;ENST00000372711.2;ENST00000372724.6;ENST00000647642.1;ENST00000647666.1;ENST00000647554.1;ENST00000647637.1;ENST00000649442.1;ENST00000648370.1;ENST00000650380.1;ENST00000649657.1;ENST00000650232.1;ENST00000648483.1;ENST00000648725.1;ENST00000650330.1;ENST00000650048.1;ENST00000649006.1;ENST00000648159.1;ENST00000648899.1;ENST00000649463.1;EN…
17	36538158	rs749338692	TCT	T	chr17:36538148-36538154	chr17:36538148-36538167	3.32505	ENST00000610496.1;ENST00000620233.1;ENST00000617167.1;ENST00000614443.2
19	23652216	rs1164325387	TA	T	chr19:23652201-23652207	chr19:23652176-23652207	3.32424	ENST00000600313.5;ENST00000596211.5;ENST00000601935.5
2	75660968	rs529764922	G	GA	chr2:75660979-75660985	chr2:75660979-75661000	3.32363	ENST00000358788.10;ENST00000393909.7;ENST00000409374.5;ENST00000453233.1;ENST00000470285.1;ENST00000492255.1;ENST00000604845.1
9	32984004	rs1205830829	TG	T	chr9:32983950-32983956	chr9:32983939-32983962	3.32334	ENST00000309615.8;ENST00000379817.7;ENST00000379819.6;ENST00000379825.7;ENST00000379813.7;ENST00000397172.8;ENST00000436040.7;ENST00000463596.6;ENST00000468275.6;ENST00000465003.6;ENST00000460940.6;ENST00000467331.6;ENST00000479656.6;ENST00000477119.2;ENST00000476858.6;ENST00000472896.6;ENST00000474658.7;ENST00000482687.6;ENST00000485479.6;ENST00000483148.6;ENST00000486724.5;ENST00000495360.6;ENS…
6	104964420	rs755901747	TATATTCT	T	chr6:104964467-104964473	chr6:104964456-104964475	-3.32318	ENST00000345080.5;ENST00000635857.1;ENST00000637759.1
X	74010259	rs1216938526	A	AAGTA	chrX:74010274-74010280	chrX:74010269-74010298	3.32215	ENST00000430772.6;ENST00000602772.5;ENST00000603672.5;ENST00000603952.1;ENST00000602776.6;ENST00000638437.1;ENST00000639539.1;ENST00000640437.1;ENST00000638681.1;ENST00000639185.1;ENST00000638232.1;ENST00000652319.1;ENST00000652071.1;ENST00000652327.1;ENST00000661133.1;ENST00000664295.1
7	117711446	rs1363800814	CATTTTATC	C	chr7:117711396-117711402	chr7:117711393-117711412	3.31986	ENST00000160373.8;ENST00000429014.1;ENST00000441556.5;ENST00000446636.5;ENST00000608965.5;ENST00000610149.1;ENST00000600166.1
10	101448789	rs550460549	AAGGGATA	A	chr10:101448840-101448846	chr10:101448823-101448849	-3.31662	ENST00000370187.8;ENST00000370183.2;ENST00000393441.8;ENST00000408038.6;ENST00000465182.1;ENST00000475200.5
1	53820701	rs1491407328	C	CC	chr1:53820678-53820684	chr1:53820662-53820690	-3.31661	ENST00000371429.4;ENST00000480952.1
16	89357943	rs577331465	CTTT	C	chr16:89357934-89357940	chr16:89357912-89357940	-3.31654	ENST00000301030.10;ENST00000330736.10;ENST00000378332.7;ENST00000378330.7;ENST00000562275.6;ENST00000562816.5;ENST00000567699.2;ENST00000613312.4;ENST00000644045.1;ENST00000645278.1;ENST00000646975.1;ENST00000642333.1;ENST00000643147.1;ENST00000642600.1;ENST00000647213.1;ENST00000645844.1;ENST00000642443.1;ENST00000647238.1;ENST00000643964.1;ENST00000642695.1;ENST00000644784.1;ENST00000646166.1
6	111028048	rs1446199630	TTATT	T	chr6:111028056-111028062	chr6:111028055-111028091	-3.3146	ENST00000441448.7;ENST00000607388.1
3	180961808	rs1447975023	TTTCT	T	chr3:180961815-180961821	chr3:180961800-180961824	-3.31368	ENST00000305586.11;ENST00000357559.9;ENST00000445140.6;ENST00000461044.5;ENST00000468861.5;ENST00000475315.5;ENST00000480918.5;ENST00000472339.5;ENST00000476672.1;ENST00000491062.5;ENST00000498658.5
3	9439349	rs1268360221	ATAATC	A	chr3:9439304-9439310	chr3:9439301-9439323	-3.31301	ENST00000402198.7;ENST00000406341.5;ENST00000407969.5;ENST00000431285.5;ENST00000443339.5;ENST00000493918.5;ENST00000490791.5;ENST00000663774.1;ENST00000666307.1;ENST00000665872.1;ENST00000670063.1
11	32895014	rs765691849	TATTT	T	chr11:32894991-32894997	chr11:32894989-32895008	3.31285	ENST00000399302.7;ENST00000527250.5;ENST00000650167.1
9	132320696	rs1349924371	CGTATGG	C	chr9:132320711-132320717	chr9:132320696-132320717	3.31149	ENST00000224140.6
12	4519347	rs1301049372	A	AA	chr12:4519315-4519321	chr12:4519298-4519328	-3.31074	ENST00000261250.8;ENST00000541014.5;ENST00000544697.1;ENST00000545746.5
10	34733902	rs943098764	AAAAGA	A	chr10:34733915-34733921	chr10:34733901-34733921	-3.31056	ENST00000340077.9;ENST00000350537.9;ENST00000346874.9;ENST00000374789.8;ENST00000374776.6;ENST00000374794.8;ENST00000374788.8;ENST00000374773.6;ENST00000374790.8;ENST00000545693.5;ENST00000545260.5
3	93998940	rs569590445	A	AA	chr3:93998923-93998929	chr3:93998921-93998946	-3.30915	ENST00000303097.11;ENST00000335438.7;ENST00000394222.8;ENST00000460371.5;ENST00000471138.5;ENST00000475206.2;ENST00000492165.2;ENST00000486562.1;ENST00000535334.5
1	219976917	rs1189371669	AAAAGA	A	chr1:219976923-219976929	chr1:219976910-219976931	-3.30911	ENST00000366923.8
19	23652233	rs1437901565	A	AT	chr19:23652201-23652207	chr19:23652176-23652207	-3.30824	ENST00000600313.5;ENST00000596211.5;ENST00000601935.5
12	30657772	rs1286167172	TATATT	T	chr12:30657779-30657785	chr12:30657767-30657790	-3.30639	ENST00000256079.9;ENST00000544829.5
8	96231135	rs1432092547	AAAGA	A	chr8:96231147-96231153	chr8:96231133-96231160	3.30539	ENST00000287022.10;ENST00000517603.5;ENST00000517523.1;ENST00000518876.1;ENST00000518406.5;ENST00000523920.1;ENST00000521036.5;ENST00000521948.1
11	28036112	rs1411662470	TGT	T	chr11:28036099-28036105	chr11:28036071-28036105	3.30526	ENST00000263181.7
7	44829657	rs1486082657	TT	T	chr7:44829678-44829684	chr7:44829663-44829684	3.3049	ENST00000222690.10
2	180985446	rs1285992339	TAAAAT	T	chr2:180985490-180985496	chr2:180985486-180985511	-3.30365	ENST00000392415.6;ENST00000410062.9;ENST00000602762.5;ENST00000602291.5;ENST00000602475.5;ENST00000602303.5;ENST00000602632.1;ENST00000602959.5;ENST00000602479.5;ENST00000602499.5;ENST00000602888.5;ENST00000602710.5
10	28596238	rs1206429978	AGA	A	chr10:28596274-28596280	chr10:28596274-28596293	3.3034	ENST00000354911.9;ENST00000345541.6;ENST00000347934.8;ENST00000375664.8;ENST00000375646.5;ENST00000424454.5;ENST00000428935.5;ENST00000439676.5;ENST00000476046.1;ENST00000628285.2
11	95173122	rs1565460865	A	AC	chr11:95173064-95173070	chr11:95173051-95173070	-3.30235	ENST00000534864.6;ENST00000534891.6;ENST00000536441.7;ENST00000657854.1;ENST00000663579.1;ENST00000665652.1;ENST00000670623.1
1	247155400	rs1397970596	AATA	A	chr1:247155388-247155394	chr1:247155384-247155416	-3.30193	ENST00000472531.5;ENST00000491356.5
10	74319121	rs1390541262	TC	T	chr10:74319125-74319131	chr10:74319116-74319138	3.30185	ENST00000286621.7;ENST00000372734.4;ENST00000539909.6;ENST00000541550.6;ENST00000672920.1;ENST00000672429.1;ENST00000673352.1;ENST00000673027.1;ENST00000673310.1;ENST00000672604.1;ENST00000672394.1
8	42837817	rs1355452437	TATAT	T	chr8:42837840-42837846	chr8:42837814-42837846	3.3007	ENST00000254250.7;ENST00000345117.2
1	231351866	rs1264619255	TATT	T	chr1:231351846-231351852	chr1:231351843-231351861	3.29964	ENST00000008440.9;ENST00000295050.12;ENST00000366644.3;ENST00000391858.8;ENST00000469904.1
1	236231559	rs201738628	AGAGA	A	chr1:236231548-236231554	chr1:236231546-236231568	-3.29811	ENST00000354619.10
10	110946274	rs1350179064	TTTCT	T	chr10:110946218-110946224	chr10:110946213-110946241	-3.29797	ENST00000369452.9;ENST00000480155.1;ENST00000489783.1;ENST00000489390.1
1	25901115	rs1557483451	G	GAAA	chr1:25901102-25901108	chr1:25901088-25901108	-3.29785	ENST00000357865.6;ENST00000374291.5;ENST00000399728.5;ENST00000426559.6;ENST00000455785.7;ENST00000465604.1
13	48409166	rs1178726220	TGAG	T	chr13:48409213-48409219	chr13:48409213-48409233	3.29768	ENST00000267163.5;ENST00000465365.6;ENST00000462781.5;ENST00000470937.1;ENST00000643064.1;ENST00000650461.1
19	43986352	rs901665420	TTTCT	T	chr19:43986357-43986363	chr19:43986343-43986365	-3.29695	ENST00000270014.7;ENST00000407951.6;ENST00000588531.1;ENST00000586454.1;ENST00000587302.1;ENST00000590411.5;ENST00000591532.5;ENST00000590615.5;ENST00000611002.4
5	32385032	rs956466876	T	TAT	chr5:32385037-32385043	chr5:32385031-32385053	3.29686	ENST00000265069.13;ENST00000507465.1
8	15753039	rs1220113688	TAAGT	T	chr8:15753023-15753029	chr8:15753019-15753042	3.29595	ENST00000382020.8;ENST00000503731.6;ENST00000507316.1;ENST00000506802.5;ENST00000508446.1;ENST00000510836.5;ENST00000511783.2;ENST00000515859.5
X	139013913	rs1423495818	CT	C	chrX:139013892-139013898	chrX:139013874-139013898	3.29533	ENST00000421460.1;ENST00000436198.5;ENST00000441825.8;ENST00000448673.1;ENST00000626909.2
8	106751503	rs1414554785	TG	T	chr8:106751512-106751518	chr8:106751512-106751532	3.29355	ENST00000312046.10;ENST00000297447.10;ENST00000435082.1;ENST00000449762.6;ENST00000519415.6;ENST00000517566.6;ENST00000531443.5
1	150866488	rs1173089666	TTATTTA	T	chr1:150866522-150866528	chr1:150866512-150866535	3.29311	ENST00000358595.10;ENST00000354396.6;ENST00000471844.6;ENST00000504358.1;ENST00000505979.5;ENST00000505755.5;ENST00000497108.6;ENST00000515192.5
7	98169043	rs1033667350	AACATAA	A	chr7:98169051-98169057	chr7:98169040-98169070	3.29207	ENST00000297293.6
12	22670311	rs1363796519	CCACGCCC	C	chr12:22670300-22670306	chr12:22670290-22670315	-3.28936	ENST00000266517.9;ENST00000538218.2;ENST00000671733.1;ENST00000673188.1;ENST00000673406.1
2	112485258	rs1271854334	TTT	T	chr2:112485261-112485267	chr2:112485251-112485279	3.28852	ENST00000233336.7
17	68524196	rs1392994104	TGT	T	chr17:68524219-68524225	chr17:68524210-68524234	-3.28847	ENST00000358598.6;ENST00000392710.8;ENST00000392711.5;ENST00000536854.6;ENST00000585981.5;ENST00000588178.5;ENST00000590353.1;ENST00000586397.5;ENST00000589228.6;ENST00000585608.5;ENST00000588188.6;ENST00000589017.5
16	57248644	rs780285650	GTAAG	G	chr16:57248628-57248634	chr16:57248608-57248638	3.28819	ENST00000219204.8;ENST00000563234.1;ENST00000564376.1;ENST00000562023.5
1	51271663	rs1448926511	AGTT	A	chr1:51271681-51271687	chr1:51271681-51271713	3.28804	ENST00000242719.4
22	38389477	rs888740775	A	AC	chr22:38389469-38389475	chr22:38389448-38389476	3.28704	ENST00000381645.7;ENST00000400206.7;ENST00000407491.6;ENST00000428294.5;ENST00000443658.5;ENST00000443042.5;ENST00000455209.5;ENST00000457665.5;ENST00000454577.1
22	50358505	rs1317259283	TAAAATT	T	chr22:50358480-50358486	chr22:50358470-50358493	3.28615	ENST00000359139.7;ENST00000395744.7;ENST00000395741.7;ENST00000612753.5
20	44202754	rs896847377	ACAGA	A	chr20:44202759-44202765	chr20:44202759-44202780	-3.28487	ENST00000255174.3;ENST00000372970.6
19	23652156	rs1306743004	CTATC	C	chr19:23652201-23652207	chr19:23652176-23652207	3.28412	ENST00000600313.5;ENST00000596211.5;ENST00000601935.5
5	143280354	rs893860396	TAACT	T	chr5:143280374-143280380	chr5:143280351-143280382	-3.28381	ENST00000343796.6;ENST00000394464.7;ENST00000415690.6;ENST00000424646.6
3	52691696	rs1281906225	A	AA	chr3:52691666-52691672	chr3:52691666-52691694	-3.28274	ENST00000394799.6;ENST00000418458.6;ENST00000484022.1;ENST00000496254.5
14	37405898	rs915471200	GA	G	chr14:37405882-37405888	chr14:37405875-37405898	-3.2822	ENST00000327441.11;ENST00000396294.6;ENST00000537471.5;ENST00000539062.6;ENST00000545536.5;ENST00000556451.5;ENST00000553349.1;ENST00000555870.5
12	45767381	rs1163890372	TG	T	chr12:45767384-45767390	chr12:45767383-45767409	-3.28182	ENST00000334344.11;ENST00000422737.6;ENST00000426776.5
6	34236988	rs1281102690	CTTC	C	chr6:34236992-34236998	chr6:34236988-34237023	-3.28176	ENST00000311487.9;ENST00000347617.10;ENST00000401473.7;ENST00000447654.5;ENST00000674029.1
5	32302278	rs1435560367	AAAGA	A	chr5:32302287-32302293	chr5:32302269-32302293	3.2813	ENST00000264934.5;ENST00000280285.9;ENST00000382142.8;ENST00000505419.5;ENST00000513622.1
4	146192461	rs1402815313	AAAGA	A	chr4:146192445-146192451	chr4:146192432-146192464	3.28003	ENST00000515311.5
16	72786935	rs373880184	TTTTT	T	chr16:72786961-72786967	chr16:72786937-72786969	3.2787	ENST00000268489.10;ENST00000397992.5;ENST00000563328.4;ENST00000641206.2;ENST00000653037.1;ENST00000668995.1
13	94628783	rs1187614082	CTTTTC	C	chr13:94628790-94628796	chr13:94628776-94628798	3.27636	ENST00000376958.5
3	185632240	rs1560206182	T	TG	chr3:185632190-185632196	chr3:185632188-185632206	3.27459	ENST00000296257.10
4	88075868	rs1383549364	GA	G	chr4:88075873-88075879	chr4:88075869-88075894	3.27397	ENST00000237596.7;ENST00000511337.5
6	82934789	rs968762992	A	AA	chr6:82934793-82934799	chr6:82934779-82934799	-3.27342	ENST00000237186.10;ENST00000369747.8;ENST00000430071.6;ENST00000451856.1;ENST00000509102.5
2	229857317	rs1559897716	TTTATA	T	chr2:229857341-229857347	chr2:229857328-229857349	-3.273	ENST00000283943.9;ENST00000389044.8;ENST00000389045.7;ENST00000409677.5;ENST00000453485.1;ENST00000479037.5
4	139377769	rs1486764510	ATTA	A	chr4:139377752-139377758	chr4:139377752-139377780	3.27255	ENST00000296543.10;ENST00000398947.1;ENST00000496716.1
6	37944032	rs1327924490	TCT	T	chr6:37944035-37944041	chr6:37944025-37944044	-3.27072	ENST00000287218.9;ENST00000373391.6;ENST00000373389.5;ENST00000474522.5
9	136461788	rs1385236086	CA	C	chr9:136461744-136461750	chr9:136461740-136461762	-3.26978	ENST00000277537.10;ENST00000313050.11;ENST00000290037.10;ENST00000371706.7;ENST00000431893.3;ENST00000453963.5
15	43868055	rs1436769527	TTA	T	chr15:43868023-43868029	chr15:43868004-43868034	-3.2696	ENST00000263795.11
2	37204706	rs1558466565	AATAA	A	chr2:37204659-37204665	chr2:37204659-37204677	3.26948	ENST00000234170.10;ENST00000392061.6;ENST00000402297.6;ENST00000397064.6;ENST00000489306.1
1	96789129	rs1211201807	ATCA	A	chr1:96789135-96789141	chr1:96789135-96789156	3.26898	ENST00000370197.5;ENST00000370198.5;ENST00000426398.2;ENST00000459735.5;ENST00000476783.5;ENST00000482253.5;ENST00000476419.5;ENST00000492905.5;ENST00000609116.5
9	114055794	rs1419999929	AATGA	A	chr9:114055800-114055806	chr9:114055798-114055821	3.26878	ENST00000288466.11;ENST00000615615.4
16	74327710	rs1408760792	AAAGA	A	chr16:74327693-74327699	chr16:74327690-74327717	-3.26849	ENST00000561921.1;ENST00000565313.1
19	23652234	rs1420397500	AATATATATA	A	chr19:23652201-23652207	chr19:23652176-23652207	3.26762	ENST00000600313.5;ENST00000596211.5;ENST00000601935.5
5	62327725	rs993495399	GT	G	chr5:62327732-62327738	chr5:62327728-62327747	3.26743	ENST00000381103.6;ENST00000401507.7;ENST00000407818.8;ENST00000504883.1;ENST00000506857.5;ENST00000514082.5;ENST00000512541.5;ENST00000509663.2
7	34930334	rs1427811546	AAGA	A	chr7:34930346-34930352	chr7:34930332-34930352	3.26742	ENST00000310974.8;ENST00000638088.1
10	42802834	rs750082587	TT	T	chr10:42802845-42802851	chr10:42802840-42802862	3.26682	ENST00000374518.6
X	147950016	rs1417335033	AACA	A	chrX:147950031-147950037	chrX:147950007-147950045	-3.26649	ENST00000218200.12;ENST00000370475.9;ENST00000370471.7;ENST00000370477.5;ENST00000440235.6;ENST00000439526.6;ENST00000620828.4
6	35888606	rs1249563946	TCT	T	chr6:35888614-35888620	chr6:35888609-35888635	-3.26549	ENST00000346162.10;ENST00000361690.7;ENST00000373825.7;ENST00000373821.6;ENST00000423325.6;ENST00000510290.5;ENST00000508473.5;ENST00000512445.5;ENST00000513367.1
2	77507123	rs1171358309	CTTTAT	C	chr2:77507135-77507141	chr2:77507131-77507154	3.26491	ENST00000409884.5;ENST00000409093.1;ENST00000409911.5
8	67095781	rs1324009609	TTGT	T	chr8:67095808-67095814	chr8:67095801-67095821	-3.26456	ENST00000262210.9;ENST00000519163.6;ENST00000519668.1
1	32839527	rs901477924	TATTTTT	T	chr1:32839538-32839544	chr1:32839520-32839546	-3.26415	ENST00000373475.10;ENST00000373476.5;ENST00000531123.5
5	150699226	rs775487013	TAACAGACAT	T	chr5:150699190-150699196	chr5:150699180-150699208	-3.26312	ENST00000199814.9;ENST00000447771.6;ENST00000518917.5;ENST00000522469.5;ENST00000521464.1;ENST00000521248.5;ENST00000521594.1
12	70346882	rs1403986411	AACGC	A	chr12:70346865-70346871	chr12:70346865-70346885	3.26307	ENST00000229195.7;ENST00000418359.7;ENST00000551483.5;ENST00000550641.6;ENST00000551043.5;ENST00000551434.5;ENST00000552231.6;ENST00000549709.5;ENST00000550705.1;ENST00000548338.5;ENST00000548159.5;ENST00000546673.5
5	113025292	rs1561723820	T	TGATT	chr5:113025328-113025334	chr5:113025305-113025336	3.26169	ENST00000302475.8;ENST00000408903.7
14	71523363	rs1476499039	TTTTAT	T	chr14:71523352-71523358	chr14:71523342-71523360	3.26049	ENST00000556780.5;ENST00000554126.5;ENST00000555989.5;ENST00000554362.5;ENST00000553453.5;ENST00000557712.1;ENST00000556408.5;ENST00000557151.5;ENST00000555652.5
3	120326690	rs1170960859	ACCTCTGGATG	A	chr3:120326724-120326730	chr3:120326711-120326732	3.2601	ENST00000295628.4
2	47480869	CD951786	GA	G	chr2:47480911-47480917	chr2:47480904-47480926	-3.25972	ENST00000233146.7;ENST00000406134.5;ENST00000543555.6;ENST00000645339.1;ENST00000644092.1;ENST00000645506.1;ENST00000644900.1;ENST00000646415.1
2	32382449	rs779683924	AAGA	A	chr2:32382464-32382470	chr2:32382464-32382484	3.25767	ENST00000421745.6;ENST00000648282.1
10	12028422	rs1345578679	GG	G	chr10:12028460-12028466	chr10:12028457-12028478	-3.25743	ENST00000357604.10;ENST00000356352.6;ENST00000397053.6
14	56300590	rs1174370709	CTTC	C	chr14:56300594-56300600	chr14:56300585-56300608	-3.25699	ENST00000267460.9
8	116654055	rs750219434	TCTTT	T	chr8:116654026-116654032	chr8:116654023-116654044	3.25542	ENST00000276682.8;ENST00000518949.5;ENST00000521861.6;ENST00000520289.1;ENST00000611080.1
6	125928562	rs1479982530	G	GG	chr6:125928618-125928624	chr6:125928612-125928635	-3.25468	ENST00000229634.13;ENST00000368357.7;ENST00000392477.7;ENST00000444128.2;ENST00000438495.6
18	2707360	rs1310845275	T	TC	chr18:2707372-2707378	chr18:2707353-2707381	-3.25293	ENST00000320876.11;ENST00000577880.5;ENST00000584897.5;ENST00000583546.1
8	95061680	rs570280464	ATAGA	A	chr8:95061695-95061701	chr8:95061692-95061714	-3.25261	ENST00000520757.1;ENST00000523184.5
14	55067247	rs1237765641	ATAATA	A	chr14:55067285-55067291	chr14:55067285-55067304	-3.25139	ENST00000395468.9;ENST00000622254.1
2	72944667	rs1004681724	AAAAATA	A	chr2:72944677-72944683	chr2:72944661-72944687	-3.25011	ENST00000272433.7;ENST00000461352.5;ENST00000474528.5;ENST00000495208.5
10	28541416	rs1212601285	T	TGTT	chr10:28541389-28541395	chr10:28541374-28541395	3.24924	ENST00000354911.9;ENST00000345541.6;ENST00000347934.8;ENST00000375664.8;ENST00000375646.5;ENST00000414108.5;ENST00000420266.5;ENST00000424454.5;ENST00000428935.5;ENST00000439676.5;ENST00000442148.5;ENST00000448193.5;ENST00000628285.2;ENST00000651598.1;ENST00000651885.1;ENST00000651441.1
12	96365084	rs1457431093	AAAGA	A	chr12:96365091-96365097	chr12:96365074-96365097	-3.24686	ENST00000261211.8;ENST00000542666.5;ENST00000552262.1;ENST00000551816.5;ENST00000552496.5;ENST00000543119.6
1	156729371	rs1417030007	CCTC	C	chr1:156729376-156729382	chr1:156729368-156729386	-3.24536	ENST00000368216.9;ENST00000368218.8;ENST00000519086.5;ENST00000524343.1
5	72913246	rs1293710528	AGTTA	A	chr5:72913292-72913298	chr5:72913287-72913310	3.24528	ENST00000337273.9
7	105261169	rs1029122919	TTT	T	chr7:105261191-105261197	chr7:105261173-105261201	3.24499	ENST00000357311.7;ENST00000393651.8;ENST00000462282.5;ENST00000460391.5;ENST00000465112.5;ENST00000482897.5;ENST00000489828.5;ENST00000482862.1
3	185632221	rs1553842412	TTTGT	T	chr3:185632188-185632194	chr3:185632188-185632206	3.24464	ENST00000296257.10
2	197403393	rs1416731988	TAAAT	T	chr2:197403381-197403387	chr2:197403380-197403404	-3.24404	ENST00000335508.11;ENST00000470268.2;ENST00000652026.1;ENST00000652738.1
10	15809950	rs1484555930	AT	A	chr10:15809966-15809972	chr10:15809951-15809972	3.24233	ENST00000277632.8;ENST00000378036.5;ENST00000418767.5;ENST00000436829.1;ENST00000477891.1
1	231559819	rs529215479	TTTTT	T	chr1:231559825-231559831	chr1:231559814-231559843	-3.242	ENST00000366639.9;ENST00000413309.3;ENST00000475168.1;ENST00000602567.1;ENST00000602956.5;ENST00000602962.5;ENST00000602885.5;ENST00000602634.5;ENST00000644515.1;ENST00000646525.1;ENST00000647072.1
9	121180745	rs954948633	TATTT	T	chr9:121180784-121180790	chr9:121180755-121180797	3.24188	ENST00000373840.9
6	109367346	rs1259292013	TGT	T	chr6:109367327-109367333	chr6:109367306-109367334	-3.24109	ENST00000275080.11;ENST00000310786.10;ENST00000324953.9;ENST00000413644.6;ENST00000415861.2;ENST00000499860.6;ENST00000504373.2
8	73794887	rs1366894500	AATA	A	chr8:73794954-73794960	chr8:73794940-73794960	3.24058	ENST00000358757.5;ENST00000419880.7;ENST00000422906.6;ENST00000519255.2;ENST00000517608.5;ENST00000519277.5;ENST00000523278.5;ENST00000602593.6;ENST00000650817.1;ENST00000651945.1
13	78614886	rs1450352680	A	ATATA	chr13:78614853-78614859	chr13:78614842-78614859	-3.24055	ENST00000282003.7;ENST00000560209.6;ENST00000560584.2;ENST00000606429.5
6	121108661	rs111320337	AAA	A	chr6:121108640-121108646	chr6:121108629-121108657	3.23914	ENST00000275159.10;ENST00000368464.7;ENST00000398212.7;ENST00000398197.6;ENST00000464622.5
7	43401576	rs1554400188	T	TGT	chr7:43401579-43401585	chr7:43401574-43401599	3.23882	ENST00000395891.7;ENST00000453890.5;ENST00000471043.1;ENST00000481031.5;ENST00000492310.5
6	109368872	rs1411756932	TTCT	T	chr6:109368899-109368905	chr6:109368885-109368908	3.23698	ENST00000275080.11;ENST00000310786.10;ENST00000324953.9;ENST00000413644.6;ENST00000415861.2;ENST00000499860.6;ENST00000506649.5;ENST00000504373.2;ENST00000512821.5
17	75162321	rs1210694414	AATG	A	chr17:75162326-75162332	chr17:75162311-75162346	-3.23641	ENST00000584079.5;ENST00000580380.1
16	23127443	rs1235925432	TTAAAAAAGAT	T	chr16:23127454-23127460	chr16:23127439-23127463	3.23585	ENST00000219689.11
6	152991362	rs779745687	AT	A	chr6:152991343-152991349	chr6:152991335-152991359	-3.23504	ENST00000367233.10;ENST00000367231.9;ENST00000367230.5;ENST00000414771.5;ENST00000448966.1;ENST00000464135.5;ENST00000463251.1;ENST00000461949.5;ENST00000485283.5;ENST00000485512.5
2	148771471	rs778321443	TTAATTT	T	chr2:148771478-148771484	chr2:148771473-148771489	3.23494	ENST00000258484.11
19	50260761	rs759060740	GCGTGCATGAG	G	chr19:50260730-50260736	chr19:50260730-50260748	3.23469	ENST00000376970.6;ENST00000425460.5;ENST00000440075.6;ENST00000596571.5;ENST00000598205.5;ENST00000599920.5;ENST00000642316.2
3	23228563	rs1411752646	TC	T	chr3:23228551-23228557	chr3:23228551-23228571	3.23436	ENST00000335798.8;ENST00000396703.6;ENST00000427371.3;ENST00000425792.5;ENST00000452894.5;ENST00000628311.1
17	75180374	rs527744507	A	AA	chr17:75180367-75180373	chr17:75180362-75180382	-3.234	ENST00000314523.7;ENST00000420826.7;ENST00000578238.2
1	53820707	rs1185594734	T	TC	chr1:53820683-53820689	chr1:53820662-53820690	3.23261	ENST00000371429.4;ENST00000480952.1
19	23652237	rs1568286091	ATATATAT	A	chr19:23652201-23652207	chr19:23652176-23652207	3.23145	ENST00000600313.5;ENST00000596211.5;ENST00000601935.5
8	53993510	rs1002310491	A	AT	chr8:53993516-53993522	chr8:53993503-53993525	-3.23104	ENST00000396401.7;ENST00000522397.5;ENST00000520534.5;ENST00000521086.6;ENST00000522635.5;ENST00000521604.7;ENST00000640382.1;ENST00000640041.1
12	14466194	rs775996484	GT	G	chr12:14466162-14466168	chr12:14466162-14466187	3.22861	ENST00000261168.8;ENST00000537653.5;ENST00000536444.5;ENST00000535179.1;ENST00000540793.5;ENST00000544627.5;ENST00000543189.5
7	120857967	rs1375214690	C	CCGC	chr7:120858000-120858006	chr7:120857989-120858017	-3.22833	ENST00000222747.8;ENST00000415871.5;ENST00000430985.1
6	16299367	rs1167143136	A	ATA	chr6:16299344-16299350	chr6:16299338-16299360	-3.2279	ENST00000244769.8;ENST00000436367.5
21	26062672	rs1385303423	A	ATACA	chr21:26062678-26062684	chr21:26062667-26062702	3.22756	ENST00000359726.7;ENST00000354192.7;ENST00000348990.9;ENST00000357903.7;ENST00000346798.8;ENST00000358918.7;ENST00000440126.7;ENST00000439274.6;ENST00000448850.5;ENST00000474136.5;ENST00000548570.1
6	139178517	rs1292351121	AA	A	chr6:139178458-139178464	chr6:139178458-139178479	3.22742	ENST00000367658.3;ENST00000415194.6;ENST00000588638.5;ENST00000589192.5;ENST00000590679.5;ENST00000591102.5;ENST00000587577.5;ENST00000588529.5;ENST00000585874.5;ENST00000586266.5;ENST00000585447.5;ENST00000590219.5;ENST00000586229.5;ENST00000649069.1
3	50943640	rs1251972088	TTTTAT	T	chr3:50943630-50943636	chr3:50943630-50943655	3.22738	ENST00000266037.10
21	39218076	rs1271535141	TCT	T	chr21:39218032-39218038	chr21:39218020-39218038	3.22701	ENST00000342449.7;ENST00000333229.6;ENST00000380800.7;ENST00000424441.1;ENST00000435608.1;ENST00000446924.5;ENST00000473813.1
8	94505913	rs1171266161	ATAAA	A	chr8:94505921-94505927	chr8:94505896-94505927	-3.22673	ENST00000297591.10;ENST00000522263.5;ENST00000521080.5
7	148882636	rs1342406563	CTC	C	chr7:148882628-148882634	chr7:148882611-148882634	3.22638	ENST00000320356.7;ENST00000350995.6;ENST00000460911.5;ENST00000478654.5;ENST00000476773.5;ENST00000492143.5;ENST00000483012.1;ENST00000483967.5;ENST00000498186.5
10	110928405	rs1258893901	AG	A	chr10:110928410-110928416	chr10:110928407-110928430	-3.22597	ENST00000369452.9;ENST00000480155.1;ENST00000489783.1;ENST00000489390.1
6	17292227	rs1278342879	A	AATA	chr6:17292259-17292265	chr6:17292253-17292275	3.22504	ENST00000318204.5;ENST00000379052.10;ENST00000425446.6;ENST00000510826.1;ENST00000508508.1;ENST00000509686.5
14	91161811	rs3028460	TTTTTTTTT	T	chr14:91161823-91161829	chr14:91161810-91161838	-3.22489	ENST00000256324.14;ENST00000298858.8;ENST00000412671.6;ENST00000428926.6;ENST00000518868.5;ENST00000519019.5;ENST00000517518.5;ENST00000517362.5;ENST00000518649.5;ENST00000518665.6;ENST00000518871.5;ENST00000517877.1;ENST00000523837.5;ENST00000521077.6;ENST00000524232.5;ENST00000520328.5;ENST00000519950.5;ENST00000523879.5;ENST00000523771.5;ENST00000522170.5;ENST00000521064.5;ENST00000522837.5;EN…
6	32185520	rs1282340896	GT	G	chr6:32185529-32185535	chr6:32185507-32185543	-3.22487	ENST00000375050.6;ENST00000559458.2
19	32468811	rs768768537	TAAGT	T	chr19:32468823-32468829	chr19:32468822-32468848	-3.22384	ENST00000342179.9;ENST00000392250.7;ENST00000592832.2;ENST00000586987.5;ENST00000590651.1;ENST00000588648.7;ENST00000592142.5
19	44069547	rs61085044	TT	T	chr19:44069572-44069578	chr19:44069570-44069595	-3.2236	ENST00000591793.1
2	216205357	rs1267118585	TGA	T	chr2:216205371-216205377	chr2:216205360-216205381	-3.22334	ENST00000392133.7;ENST00000392132.7;ENST00000460284.5;ENST00000485763.1
8	13084951	rs1028247157	AAAACAAAACA	A	chr8:13084909-13084915	chr8:13084896-13084918	3.22255	ENST00000276297.9
19	21379210	rs1460380850	TTTAT	T	chr19:21379215-21379221	chr19:21379202-21379223	-3.22148	ENST00000311015.7;ENST00000380870.8
12	106885884	rs1292292805	TCTTT	T	chr12:106885871-106885877	chr12:106885867-106885901	-3.22144	ENST00000355478.6;ENST00000392837.9;ENST00000392839.6;ENST00000462949.5;ENST00000470960.1;ENST00000546449.2;ENST00000551756.1;ENST00000549643.5
13	35047910	rs1419106554	TTATT	T	chr13:35047903-35047909	chr13:35047902-35047924	3.22064	ENST00000310336.8;ENST00000379939.6;ENST00000400445.7;ENST00000629018.2
14	70930570	rs1313757959	AGATAATATC	A	chr14:70930582-70930588	chr14:70930572-70930609	3.22026	ENST00000304743.7;ENST00000439984.7;ENST00000554292.1;ENST00000554879.5
5	71550624	rs1418648351	TTCTT	T	chr5:71550615-71550621	chr5:71550609-71550635	-3.21872	ENST00000358731.9;ENST00000514903.7;ENST00000525844.1
18	32120481	rs1306808202	TG	T	chr18:32120462-32120468	chr18:32120452-32120482	3.21757	ENST00000261593.8;ENST00000257190.9;ENST00000580499.1
6	169709141	rs1370868459	CTT	C	chr6:169709081-169709087	chr6:169709072-169709102	3.21755	ENST00000339209.9;ENST00000366780.8;ENST00000480008.1;ENST00000612128.1;ENST00000621772.4
17	44681739	rs1404967033	T	TT	chr17:44681685-44681691	chr17:44681677-44681695	-3.21752	ENST00000315286.13;ENST00000457422.6;ENST00000472403.5;ENST00000588805.1;ENST00000592333.1;ENST00000588210.1;ENST00000588687.5
17	47683164	rs1471386282	T	TG	chr17:47683187-47683193	chr17:47683179-47683200	3.2173	ENST00000290158.9;ENST00000582126.1
5	10433971	rs1421382503	ATTAA	A	chr5:10433976-10433982	chr5:10433968-10433989	-3.21715	ENST00000274140.10;ENST00000511802.5;ENST00000606497.1
3	23979535	rs1261152393	TTAGT	T	chr3:23979562-23979568	chr3:23979544-23979575	-3.21658	ENST00000312521.9
9	69711126	rs1271021569	ATAA	A	chr9:69711107-69711113	chr9:69711095-69711118	-3.21643	ENST00000340434.5;ENST00000377200.9
5	79686316	rs775656986	AAA	A	chr5:79686306-79686312	chr5:79686294-79686315	3.21491	ENST00000296783.7;ENST00000423041.6;ENST00000453514.5
1	235712820	rs1184088984	C	CTTTTT	chr1:235712784-235712790	chr1:235712768-235712790	-3.21305	ENST00000389793.7;ENST00000389794.7;ENST00000473037.5
14	35081262	rs373465295	TTTTT	T	chr14:35081267-35081273	chr14:35081262-35081303	-3.21302	ENST00000280987.8;ENST00000382406.7;ENST00000396472.5;ENST00000555260.1
1	24842031	rs1166916940	CC	C	chr1:24842003-24842009	chr1:24841993-24842011	-3.2128	ENST00000374379.9;ENST00000488683.1
2	73735933	rs1558523249	GTTG	G	chr2:73735937-73735943	chr2:73735918-73735943	3.21221	ENST00000272424.11;ENST00000318190.7;ENST00000409716.6;ENST00000463231.5;ENST00000462166.1;ENST00000470012.1;ENST00000489476.5;ENST00000484969.5;ENST00000497464.5
7	43401575	rs1554400171	T	TTGT	chr7:43401580-43401586	chr7:43401574-43401599	3.21002	ENST00000395891.7;ENST00000453890.5;ENST00000471043.1;ENST00000481031.5;ENST00000492310.5
19	57546881	rs1401823299	GAAGG	G	chr19:57546829-57546835	chr19:57546818-57546837	-3.20862	ENST00000325134.9;ENST00000344222.5;ENST00000376230.7;ENST00000457177.5;ENST00000447310.5;ENST00000506609.2;ENST00000602149.1;ENST00000594943.1;ENST00000601415.5
6	167850880	rs1562550627	A	AG	chr6:167850871-167850877	chr6:167850859-167850883	3.2085	ENST00000344191.8;ENST00000351017.8;ENST00000366809.6;ENST00000366806.6;ENST00000392112.5;ENST00000392108.7;ENST00000400822.7;ENST00000400824.8;ENST00000400825.8;ENST00000447894.6
2	199460758	rs1345701716	CTT	C	chr2:199460762-199460768	chr2:199460762-199460772	3.20784	ENST00000260926.9;ENST00000441234.1;ENST00000457245.5;ENST00000463386.1;ENST00000614512.4;ENST00000668832.1;ENST00000666719.1
4	250291	rs1392704454	TCTT	T	chr4:250295-250301	chr4:250282-250302	-3.20702	ENST00000356347.3;ENST00000398732.3
16	90105515	rs1355308216	TT	T	chr16:90105505-90105511	chr16:90105501-90105521	3.20627	ENST00000563357.1;ENST00000562203.1;ENST00000660322.1
1	227050605	rs1356618022	AATGA	A	chr1:227050588-227050594	chr1:227050564-227050594	3.20438	ENST00000334218.9;ENST00000366769.7;ENST00000366764.6;ENST00000366767.7;ENST00000366766.6;ENST00000442054.5;ENST00000441725.1;ENST00000448940.5
6	163572528	rs1177233122	C	CC	chr6:163572502-163572508	chr6:163572502-163572527	-3.20382	ENST00000361752.8;ENST00000361758.8
20	25429584	rs200269460	AACT	A	chr20:25429591-25429597	chr20:25429589-25429615	-3.20326	ENST00000262460.5
1	77614671	rs1314622656	TAA	T	chr1:77614658-77614664	chr1:77614648-77614680	-3.20314	ENST00000370798.5;ENST00000370801.8;ENST00000481346.5;ENST00000476275.5
10	68044235	rs1230007196	A	ACGCCTGTA	chr10:68044217-68044223	chr10:68044189-68044223	-3.20295	ENST00000373700.8;ENST00000395198.7;ENST00000412272.6;ENST00000427635.6;ENST00000473533.6;ENST00000513996.5
21	39218026	rs1206087512	AAGA	A	chr21:39218032-39218038	chr21:39218020-39218038	3.20241	ENST00000342449.7;ENST00000333229.6;ENST00000380800.7;ENST00000424441.1;ENST00000435608.1;ENST00000446924.5;ENST00000473813.1
1	224316319	rs1450532232	AGA	A	chr1:224316306-224316312	chr1:224316295-224316316	3.20151	ENST00000281701.11;ENST00000340871.8;ENST00000391875.6;ENST00000436927.5;ENST00000469075.5;ENST00000469968.5;ENST00000468673.5;ENST00000461466.5;ENST00000467882.5;ENST00000461546.2;ENST00000470989.5;ENST00000470903.5;ENST00000482491.5;ENST00000488718.5;ENST00000492281.5;ENST00000487758.5
2	274987	rs1440059400	TTT	T	chr2:274978-274984	chr2:274978-275000	3.2006	ENST00000272065.10;ENST00000272067.10;ENST00000405364.2;ENST00000413140.5;ENST00000442386.5;ENST00000453390.5;ENST00000463831.1;ENST00000480874.5;ENST00000484464.5
20	11924326	rs758231143	TTTCTT	T	chr20:11924337-11924343	chr20:11924325-11924345	-3.19934	ENST00000254977.7;ENST00000378226.7;ENST00000405977.5;ENST00000399006.6;ENST00000618296.4;ENST00000618918.4
9	137659398	rs59168383	AATTAATTA	A	chr9:137659408-137659414	chr9:137659390-137659424	-3.19918	ENST00000371394.6;ENST00000460843.6;ENST00000462484.5;ENST00000629335.2;ENST00000630754.2;ENST00000626216.2;ENST00000637510.1;ENST00000636376.1;ENST00000636318.1;ENST00000637335.1
9	130589704	rs1337304270	TATTTTTT	T	chr9:130589751-130589757	chr9:130589751-130589769	3.19905	ENST00000319725.10;ENST00000465949.1;ENST00000650723.1
1	90987035	rs1156801647	GG	G	chr1:90987026-90987032	chr1:90987025-90987045	-3.19547	ENST00000337393.10;ENST00000361321.5;ENST00000347275.9;ENST00000370440.5;ENST00000467231.5;ENST00000498303.5
19	34631270	rs1555746815	AAGAGA	A	chr19:34631262-34631268	chr19:34631252-34631276	-3.19358	ENST00000601241.5;ENST00000595326.1
7	17831363	rs751860872	TGT	T	chr7:17831377-17831383	chr7:17831362-17831385	3.19164	ENST00000409076.6;ENST00000428135.7;ENST00000444712.5;ENST00000611725.4
1	90943452	rs544746669	AACA	A	chr1:90943458-90943464	chr1:90943454-90943474	-3.19162	ENST00000337393.10;ENST00000361321.5;ENST00000347275.9;ENST00000370440.5;ENST00000467231.5;ENST00000498303.5
2	53670289	rs1254784856	AC	A	chr2:53670276-53670282	chr2:53670264-53670284	-3.19112	ENST00000263634.8;ENST00000406053.5
16	87317823	rs33934911	TTTTTT	T	chr16:87317832-87317838	chr16:87317819-87317846	-3.19094	ENST00000568879.1;ENST00000602282.2
3	12643992	rs1280285719	TAAG	T	chr3:12643985-12643991	chr3:12643980-12643999	-3.19086	ENST00000251849.8;ENST00000416093.1;ENST00000423275.5;ENST00000442415.7
7	155716694	rs1173875943	TTCTC	T	chr7:155716685-155716691	chr7:155716685-155716710	-3.19057	ENST00000307403.6;ENST00000392761.3;ENST00000401878.8;ENST00000440108.5;ENST00000486747.1
22	41159346	rs1240825120	TTTTCT	T	chr22:41159352-41159358	chr22:41159335-41159366	-3.18658	ENST00000263253.9;ENST00000635552.1;ENST00000674155.1
2	138509482	rs34420613	C	CC	chr2:138509527-138509533	chr2:138509515-138509537	-3.1865	ENST00000280098.9;ENST00000430968.5
2	58203431	rs1342416288	TGG	T	chr2:58203413-58203419	chr2:58203398-58203425	-3.18597	ENST00000233741.9;ENST00000403295.7;ENST00000403676.5;ENST00000402135.7;ENST00000417361.1;ENST00000427708.6;ENST00000446381.5;ENST00000449070.5
9	15469206	rs922512474	AAAATA	A	chr9:15469215-15469221	chr9:15469198-15469221	3.18569	ENST00000380738.8;ENST00000380733.9
4	4525150	rs1331693761	T	TTAAAAGGC	chr4:4525124-4525130	chr4:4525118-4525141	-3.18536	ENST00000306200.7;ENST00000505286.5;ENST00000507908.5;ENST00000512780.2
10	78037922	rs1265047208	TTTTG	T	chr10:78037927-78037933	chr10:78037927-78037947	3.18509	ENST00000360830.9;ENST00000372360.9;ENST00000435275.5;ENST00000440692.6;ENST00000464716.6;ENST00000465692.2;ENST00000476545.6;ENST00000482069.5;ENST00000485708.7;ENST00000613865.5;ENST00000645440.1;ENST00000645195.1;ENST00000645698.1
7	123736296	rs1313509046	CTTCTCC	C	chr7:123736284-123736290	chr7:123736268-123736294	3.18484	ENST00000223023.5
6	43569330	rs1231404220	ATGA	A	chr6:43569335-43569341	chr6:43569321-43569341	3.18391	ENST00000265351.12
1	71064117	rs573035339	CATTT	C	chr1:71064064-71064070	chr1:71064063-71064085	3.18384	ENST00000254821.10;ENST00000370920.8;ENST00000426999.1;ENST00000450461.1;ENST00000477096.1
2	169637528	rs1438291189	GTT	G	chr2:169637531-169637537	chr2:169637529-169637552	3.18368	ENST00000260970.8;ENST00000409714.7;ENST00000448752.6
3	185632225	rs766556308	TTT	T	chr3:185632188-185632194	chr3:185632188-185632206	3.18351	ENST00000296257.10
7	123736299	rs142071173	CTCC	C	chr7:123736284-123736290	chr7:123736268-123736294	3.18293	ENST00000223023.5
18	59330138	rs1568111200	AAA	A	chr18:59330142-59330148	chr18:59330130-59330148	3.18218	ENST00000251047.6
17	59023742	rs1422038628	TAAAT	T	chr17:59023762-59023768	chr17:59023741-59023768	3.18166	ENST00000262294.12;ENST00000393066.7;ENST00000393065.6;ENST00000577554.5
2	173221954	rs1271460194	TGT	T	chr2:173221913-173221919	chr2:173221908-173221932	-3.18157	ENST00000338983.7;ENST00000375213.8;ENST00000409176.6;ENST00000422703.5;ENST00000423106.2;ENST00000539448.5
13	38362873	rs1309371188	ACATT	A	chr13:38362856-38362862	chr13:38362844-38362869	3.18112	ENST00000239878.9
13	33339919	rs1469056604	A	AT	chr13:33339931-33339937	chr13:33339925-33339943	3.18063	ENST00000567873.1;ENST00000648376.1
4	122325783	rs1215632404	TATTT	T	chr4:122325741-122325747	chr4:122325741-122325764	3.17997	ENST00000264501.8;ENST00000306802.8;ENST00000388738.7;ENST00000419325.5;ENST00000438707.5
2	152649399	rs1234828414	A	AACTAA	chr2:152649380-152649386	chr2:152649378-152649407	3.17928	ENST00000288670.14;ENST00000475377.2
4	183843912	rs140534649	A	AC	chr4:183843913-183843919	chr4:183843906-183843924	3.17919	ENST00000513034.3
14	64916384	rs1473316387	TCTACAG	T	chr14:64916397-64916403	chr14:64916395-64916415	-3.17899	ENST00000551093.5;ENST00000552941.5;ENST00000548752.6;ENST00000549115.5;ENST00000551947.5;ENST00000549987.1;ENST00000552002.6;ENST00000556089.1;ENST00000607599.5
12	1449877	rs200812553	TTATTT	T	chr12:1449886-1449892	chr12:1449877-1449899	-3.17895	ENST00000360905.9;ENST00000347735.10;ENST00000355446.9;ENST00000397203.6;ENST00000440394.7;ENST00000542302.6;ENST00000546231.6;ENST00000543086.7;ENST00000545948.5;ENST00000543151.1;ENST00000589028.5;ENST00000588412.5;ENST00000611180.4
11	63759456	rs888760841	TTAGT	T	chr11:63759492-63759498	chr11:63759492-63759515	3.17885	ENST00000339997.8;ENST00000341307.6;ENST00000356000.7;ENST00000377819.10;ENST00000537981.5
1	244839445	rs1321844724	T	TCAGAC	chr1:244839435-244839441	chr1:244839432-244839455	-3.17834	ENST00000366528.3;ENST00000391839.6;ENST00000411948.7;ENST00000498262.1
6	135028496	rs1491031908	TCA	T	chr6:135028537-135028543	chr6:135028522-135028543	3.17816	ENST00000314674.7;ENST00000367826.6;ENST00000367837.10;ENST00000415177.6;ENST00000524715.5;ENST00000526100.5;ENST00000529882.5;ENST00000533274.5
17	58984031	rs1567905034	GC	G	chr17:58984093-58984099	chr17:58984085-58984105	-3.17801	ENST00000308249.4;ENST00000393066.7;ENST00000585287.5;ENST00000583945.5
7	76327671	rs1171185672	C	CG	chr7:76327640-76327646	chr7:76327633-76327654	3.17787	ENST00000307630.5
7	22858286	rs1191707569	GTTTG	G	chr7:22858310-22858316	chr7:22858304-22858322	3.17784	ENST00000415611.8;ENST00000422542.4;ENST00000661147.1;ENST00000661582.1;ENST00000656301.1;ENST00000657608.1;ENST00000658124.1;ENST00000662021.1;ENST00000663057.1;ENST00000656687.1;ENST00000667557.1
17	67345233	rs536475353	AGAA	A	chr17:67345238-67345244	chr17:67345227-67345252	-3.17744	ENST00000356126.8;ENST00000357146.4;ENST00000584008.5
10	79681528	rs1394762764	AA	A	chr10:79681503-79681509	chr10:79681493-79681516	3.17647	ENST00000596088.5;ENST00000600376.5;ENST00000671459.1
12	1319883	rs1296542562	TA	T	chr12:1319819-1319825	chr12:1319817-1319835	3.17642	ENST00000360905.9;ENST00000347735.10;ENST00000355446.9;ENST00000397203.6;ENST00000440394.7;ENST00000538971.6;ENST00000542302.6;ENST00000546231.6;ENST00000543086.7;ENST00000545948.5;ENST00000543263.2;ENST00000589028.5;ENST00000588412.5;ENST00000611180.4
1	110362877	rs1400930799	TTATT	T	chr1:110362857-110362863	chr1:110362857-110362884	3.17555	ENST00000369781.8;ENST00000369779.9;ENST00000437429.6;ENST00000461647.6;ENST00000472422.6;ENST00000541986.5;ENST00000626572.2
12	1244412	rs1297203594	T	TT	chr12:1244390-1244396	chr12:1244390-1244411	3.17533	ENST00000360905.9;ENST00000347735.10;ENST00000355446.9;ENST00000397203.6;ENST00000440394.7;ENST00000536573.6;ENST00000538971.6;ENST00000542302.6;ENST00000546231.6;ENST00000544277.1;ENST00000543086.7;ENST00000545948.5;ENST00000589028.5;ENST00000588412.5;ENST00000611180.4
12	4504529	rs1313793511	AAAATA	A	chr12:4504537-4504543	chr12:4504515-4504543	-3.17498	ENST00000261250.8;ENST00000509318.2;ENST00000544258.1;ENST00000545746.5
11	2951294	rs1333745252	CCTC	C	chr11:2951324-2951330	chr11:2951316-2951339	3.17375	ENST00000380542.9;ENST00000469089.5;ENST00000469805.5;ENST00000492594.6;ENST00000492685.5;ENST00000526023.5;ENST00000526115.5;ENST00000620138.4
8	507905	rs1385618295	AACTTAA	A	chr8:507925-507931	chr8:507909-507931	3.17375	ENST00000324079.10;ENST00000427263.6;ENST00000523656.5;ENST00000613071.1
10	128110314	rs1249114938	AA	A	chr10:128110293-128110299	chr10:128110279-128110301	3.17342	ENST00000368653.7;ENST00000368654.8
5	177157983	rs1477198618	TTTGT	T	chr5:177157932-177157938	chr5:177157932-177157953	3.17283	ENST00000347982.8;ENST00000354179.8;ENST00000439151.6;ENST00000508896.5;ENST00000510954.5;ENST00000638627.2;ENST00000644863.1
8	18025825	rs1424043942	CAG	C	chr8:18025839-18025845	chr8:18025837-18025860	3.17195	ENST00000327578.9;ENST00000325083.12;ENST00000519253.5;ENST00000519802.5;ENST00000523896.1;ENST00000524226.5;ENST00000522275.5
5	32171627	rs1180737588	ATAATAAT	A	chr5:32171655-32171661	chr5:32171647-32171667	3.17169	ENST00000265070.7;ENST00000503610.5;ENST00000512668.1
11	130229254	rs1445390160	TTAGTT	T	chr11:130229272-130229278	chr11:130229249-130229284	-3.17157	ENST00000357899.9;ENST00000397753.5;ENST00000445008.6;ENST00000525842.5;ENST00000527478.6
7	112466280	rs1179542016	AGA	A	chr7:112466285-112466291	chr7:112466284-112466319	3.1713	ENST00000005558.8;ENST00000403825.8;ENST00000421296.1;ENST00000466459.5;ENST00000535603.5;ENST00000621379.4
5	140295048	rs1311377390	TCAAG	T	chr5:140295066-140295072	chr5:140295058-140295082	-3.17091	ENST00000261813.9;ENST00000507185.1;ENST00000514611.1;ENST00000510217.1;ENST00000524074.1
12	98602169	rs1323937200	A	AA	chr12:98602142-98602148	chr12:98602142-98602163	-3.16945	ENST00000401722.7;ENST00000552981.6
6	87243212	rs1456626147	GTTGG	G	chr6:87243244-87243250	chr6:87243244-87243266	3.16942	ENST00000339907.8;ENST00000369577.8;ENST00000466062.2;ENST00000496806.2;ENST00000518845.1
10	112453475	rs1462577582	CTATT	C	chr10:112453482-112453488	chr10:112453469-112453498	3.16791	ENST00000393077.2;ENST00000432306.5;ENST00000480057.1;ENST00000489357.5;ENST00000489142.5;ENST00000494728.5;ENST00000496445.5
7	139421537	rs748453813	A	AA	chr7:139421528-139421534	chr7:139421528-139421547	-3.16766	ENST00000263545.7;ENST00000354926.9;ENST00000456182.5;ENST00000482860.1;ENST00000498518.1;ENST00000541170.7;ENST00000541515.3;ENST00000619796.4
2	37229226	rs1409247998	CACACACACGC	C	chr2:37229262-37229268	chr2:37229254-37229282	-3.16723	ENST00000234170.10;ENST00000446769.1
7	43401578	rs1554400207	T	TTTGT	chr7:43401579-43401585	chr7:43401574-43401599	3.1668	ENST00000395891.7;ENST00000453890.5;ENST00000471043.1;ENST00000481031.5;ENST00000492310.5
1	71079418	rs1263904061	T	TAAT	chr1:71079428-71079434	chr1:71079406-71079434	-3.1668	ENST00000254821.10;ENST00000370920.8;ENST00000611683.1
4	163128443	rs1253858709	ACTCA	A	chr4:163128493-163128499	chr4:163128478-163128509	3.16624	ENST00000422287.6;ENST00000509434.5
1	151404216	rs912972084	TTTTT	T	chr1:151404237-151404243	chr1:151404230-151404252	-3.16599	ENST00000271715.7;ENST00000358476.7;ENST00000368863.6;ENST00000392723.5
16	69342989	rs750964906	AAA	A	chr16:69342958-69342964	chr16:69342954-69342977	3.16595	ENST00000254940.10;ENST00000254941.6;ENST00000563364.3;ENST00000563634.1;ENST00000564737.1;ENST00000570293.5
15	42539779	rs1315446408	AGTTA	A	chr15:42539798-42539804	chr15:42539790-42539820	3.16587	ENST00000323443.6;ENST00000397130.8;ENST00000563873.5;ENST00000563830.2;ENST00000568841.5;ENST00000650210.1
15	58040769	rs74750732	AATAATA	A	chr15:58040777-58040783	chr15:58040763-58040784	-3.1653	ENST00000249750.9;ENST00000347587.7;ENST00000430119.6;ENST00000537372.5;ENST00000557967.5;ENST00000559297.5;ENST00000558073.5;ENST00000558239.5;ENST00000558595.5;ENST00000558231.5;ENST00000560122.5
4	169744965	rs869217478	A	AGCAAAAAAGA	chr4:169744931-169744937	chr4:169744928-169744946	3.16485	ENST00000393381.3
6	109375128	rs1444799738	AATA	A	chr6:109375121-109375127	chr6:109375110-109375136	3.16449	ENST00000275080.11;ENST00000310786.10;ENST00000324953.9;ENST00000413644.6;ENST00000499860.6;ENST00000506649.5;ENST00000504373.2;ENST00000512821.5
16	89234922	rs1217186700	AAG	A	chr16:89234953-89234959	chr16:89234947-89234982	3.16401	ENST00000620195.4
11	65503048	rs1565054355	ATGAG	A	chr11:65503013-65503019	chr11:65503008-65503026	3.16348	ENST00000508832.2;ENST00000534336.1;ENST00000618925.1;ENST00000616527.4;ENST00000619449.2
6	99400456	rs745923005	AGAGA	A	chr6:99400464-99400470	chr6:99400443-99400471	-3.1634	ENST00000369239.10;ENST00000438806.5;ENST00000481229.1;ENST00000647811.1
3	131001670	rs886057984	CTATC	C	chr3:131001675-131001681	chr3:131001660-131001682	3.1623	ENST00000328560.12;ENST00000359644.7;ENST00000428331.6;ENST00000422190.6;ENST00000504948.5;ENST00000504612.5;ENST00000507488.6;ENST00000505330.5;ENST00000504381.5;ENST00000510168.5;ENST00000508532.5;ENST00000514654.5;ENST00000513801.5;ENST00000533801.6
7	100041323	rs566578568	TT	T	chr7:100041387-100041393	chr7:100041378-100041397	-3.16206	ENST00000324306.11;ENST00000535170.5;ENST00000620510.1
19	37382620	rs1416158001	TT	T	chr19:37382668-37382674	chr19:37382665-37382679	3.16146	ENST00000356178.8;ENST00000436120.7;ENST00000483919.5;ENST00000588512.5;ENST00000587349.1;ENST00000588911.5
13	24304874	rs1339663417	ACAGA	A	chr13:24304910-24304916	chr13:24304910-24304934	3.16144	ENST00000343003.10;ENST00000382095.8;ENST00000382141.4;ENST00000382108.8;ENST00000424834.6
17	19508221	rs997947570	G	GAAGGTTGCGG	chr17:19508230-19508236	chr17:19508226-19508249	3.16042	ENST00000584348.5
12	70259315	rs1164811867	A	AA	chr12:70259316-70259322	chr12:70259312-70259335	-3.15981	ENST00000229195.7;ENST00000418359.7;ENST00000552319.5;ENST00000550641.6;ENST00000550160.5;ENST00000551043.5;ENST00000551661.5;ENST00000547321.5;ENST00000551179.1;ENST00000549750.5;ENST00000552231.6;ENST00000553078.5;ENST00000552422.5;ENST00000552483.5;ENST00000553020.5;ENST00000548741.5;ENST00000549443.5;ENST00000547780.5;ENST00000548159.5;ENST00000548021.5;ENST00000551132.5;ENST00000552915.5
8	41994116	rs1366801379	TCT	T	chr8:41994184-41994190	chr8:41994172-41994190	3.15916	ENST00000265713.8;ENST00000396930.4;ENST00000406337.6;ENST00000470574.2;ENST00000485568.5;ENST00000647809.1;ENST00000650356.1;ENST00000648030.1;ENST00000649827.1;ENST00000648335.1
1	243765253	rs988527520	TAA	T	chr1:243765214-243765220	chr1:243765199-243765221	3.15858	ENST00000263826.11;ENST00000336199.9;ENST00000366540.5;ENST00000366539.6;ENST00000463991.5;ENST00000490018.1;ENST00000491219.6;ENST00000550388.1;ENST00000552631.1;ENST00000672442.1;ENST00000672238.1;ENST00000672578.1;ENST00000672679.1;ENST00000673466.1;ENST00000673400.1
3	71006259	rs1249581592	AATA	A	chr3:71006263-71006269	chr3:71006251-71006273	-3.15819	ENST00000318789.10;ENST00000327590.9;ENST00000468577.6;ENST00000475937.5;ENST00000493089.7;ENST00000484350.5;ENST00000491238.7;ENST00000485326.7;ENST00000498215.6;ENST00000497355.7;ENST00000614176.5;ENST00000615603.4;ENST00000644199.1;ENST00000647725.1;ENST00000648384.1;ENST00000649610.1;ENST00000649513.1;ENST00000648718.1;ENST00000648426.1;ENST00000650580.1;ENST00000648321.1;ENST00000649695.2;EN…
8	8785530	rs1184069805	TGT	T	chr8:8785535-8785541	chr8:8785529-8785550	3.15591	ENST00000276282.7
15	90272188	rs1051028325	AAAATA	A	chr15:90272176-90272182	chr15:90272175-90272196	3.15586	ENST00000331497.3;ENST00000379095.5;ENST00000411845.3;ENST00000561573.1;ENST00000622269.1
4	150774901	rs999726063	TAAAAT	T	chr4:150774911-150774917	chr4:150774897-150774921	-3.15558	ENST00000357115.9;ENST00000507224.5;ENST00000510413.5;ENST00000509835.5;ENST00000651943.2;ENST00000651035.1;ENST00000651695.1
5	132880748	rs1373262198	TAAAAT	T	chr5:132880754-132880760	chr5:132880737-132880763	-3.1546	ENST00000265343.10
7	108562284	rs1459148633	AATTA	A	chr7:108562289-108562295	chr7:108562276-108562295	3.15361	ENST00000415914.4;ENST00000468884.1;ENST00000489738.1
17	61787365	rs1279940845	TATAT	T	chr17:61787337-61787343	chr17:61787318-61787343	3.1536	ENST00000259008.7;ENST00000579028.1;ENST00000577598.5
16	3433987	rs1287468790	AATTA	A	chr16:3433978-3433984	chr16:3433977-3434001	3.15265	ENST00000301744.7;ENST00000575785.2
12	95491272	rs1366869742	TGAT	T	chr12:95491297-95491303	chr12:95491297-95491318	3.15226	ENST00000261220.13;ENST00000323666.10;ENST00000535095.5;ENST00000546753.5;ENST00000549808.1;ENST00000551840.5;ENST00000546478.1;ENST00000550777.5;ENST00000553151.5
12	133113122	rs1290475312	ATA	A	chr12:133113160-133113166	chr12:133113145-133113166	3.15111	ENST00000537226.2;ENST00000650709.1
11	95173124	rs1286449901	A	AACA	chr11:95173060-95173066	chr11:95173051-95173070	3.15089	ENST00000534864.6;ENST00000534891.6;ENST00000536441.7;ENST00000657854.1;ENST00000663579.1;ENST00000665652.1;ENST00000670623.1
16	47473523	rs1463101991	TTTATTAGT	T	chr16:47473532-47473538	chr16:47473531-47473553	3.15077	ENST00000299167.12;ENST00000323584.10;ENST00000563376.5;ENST00000567402.5;ENST00000566037.6;ENST00000565424.2;ENST00000566044.5;ENST00000564873.1
12	50519904	rs1171797836	TTTTTCT	T	chr12:50519912-50519918	chr12:50519899-50519923	-3.15036	ENST00000301180.10;ENST00000549620.5
12	56596783	rs929621041	AAATA	A	chr12:56596788-56596794	chr12:56596782-56596810	-3.15033	ENST00000379441.7;ENST00000551812.5
1	23507516	rs758109798	AAAA	A	chr1:23507573-23507579	chr1:23507559-23507579	3.14913	ENST00000361729.3
9	125812404	rs1278159403	ATATTA	A	chr9:125812376-125812382	chr9:125812364-125812385	3.14858	ENST00000342287.9;ENST00000373492.6;ENST00000373482.6;ENST00000373489.10;ENST00000373487.8;ENST00000447726.6;ENST00000491787.7;ENST00000672674.1;ENST00000673571.1
3	197230869	rs568286570	AAGA	A	chr3:197230875-197230881	chr3:197230868-197230890	3.1484	ENST00000346964.6;ENST00000357674.9;ENST00000392382.6;ENST00000392381.7;ENST00000392380.6;ENST00000419227.5;ENST00000419354.5;ENST00000419553.6;ENST00000422288.6;ENST00000436682.6;ENST00000456699.6;ENST00000453607.5;ENST00000448528.6;ENST00000450955.5;ENST00000471733.5;ENST00000485409.5;ENST00000654733.1;ENST00000654737.1;ENST00000658155.1;ENST00000661453.1;ENST00000661336.1;ENST00000655488.1;ENS…
11	62790223	rs1216917256	TATT	T	chr11:62790215-62790221	chr11:62790215-62790235	3.14731	ENST00000307366.8;ENST00000333449.9;ENST00000525631.1;ENST00000528367.1;ENST00000527073.1;ENST00000533861.5
2	142110251	rs1182363096	A	ACCA	chr2:142110304-142110310	chr2:142110286-142110310	-3.14709	ENST00000389484.8;ENST00000434794.1
2	147930419	rs1448536536	C	CTTC	chr2:147930406-147930412	chr2:147930406-147930426	-3.14619	ENST00000241416.12;ENST00000264169.6;ENST00000392857.10;ENST00000535373.5;ENST00000540442.5;ENST00000535787.5;ENST00000536575.5
13	95742907	rs1269518009	TTGTGT	T	chr13:95742876-95742882	chr13:95742867-95742896	-3.14549	ENST00000376795.6;ENST00000602402.6
5	138934903	rs67679547	TGATTGATT	T	chr5:138934917-138934923	chr5:138934917-138934934	3.14476	ENST00000302763.12;ENST00000522792.1;ENST00000540387.5;ENST00000627109.2
10	51695796	rs1256315232	TAATTT	T	chr10:51695807-51695813	chr10:51695795-51695818	-3.14379	ENST00000331173.6;ENST00000373980.11;ENST00000373976.9;ENST00000401604.8;ENST00000643582.1;ENST00000643704.1;ENST00000645324.1
5	75681814	rs1350242392	AAGAA	A	chr5:75681767-75681773	chr5:75681764-75681784	-3.14336	ENST00000428202.7;ENST00000446329.6;ENST00000503521.2;ENST00000510798.5;ENST00000514838.6
X	74211655	rs1427842243	CTTC	C	chrX:74211635-74211641	chrX:74211629-74211649	3.14294	ENST00000430772.6;ENST00000423992.3;ENST00000602812.6;ENST00000604070.1;ENST00000603037.2;ENST00000603672.5;ENST00000602420.6;ENST00000602776.6;ENST00000638681.1;ENST00000641360.1;ENST00000638985.1;ENST00000654870.1;ENST00000652496.1;ENST00000652013.1;ENST00000653018.1;ENST00000652319.1;ENST00000653874.1;ENST00000652540.1;ENST00000652071.1;ENST00000651451.1;ENST00000651703.1;ENST00000652970.1;ENS…
12	68707784	rs1173835687	A	AGA	chr12:68707756-68707762	chr12:68707753-68707772	3.1425	ENST00000229179.9;ENST00000378905.6;ENST00000539906.5;ENST00000537598.5;ENST00000535718.5
12	32745289	rs1286776044	AAAACA	A	chr12:32745282-32745288	chr12:32745267-32745291	-3.1416	ENST00000381000.8;ENST00000414834.6;ENST00000452533.6;ENST00000551673.5;ENST00000549701.6
19	15326565	rs1240422735	GGAAGG	G	chr19:15326571-15326577	chr19:15326563-15326591	3.14135	ENST00000360016.9;ENST00000601941.1;ENST00000597315.5;ENST00000594841.5;ENST00000630599.2
10	74121935	rs780515181	AGAAGA	A	chr10:74121941-74121947	chr10:74121928-74121947	-3.14007	ENST00000355264.8
4	172022	rs1167613979	ATACTTA	A	chr4:171999-172005	chr4:171997-172019	3.13994	ENST00000642529.1
5	160422485	rs1208169155	GGGCAATTGG	G	chr5:160422514-160422520	chr5:160422511-160422537	3.13945	ENST00000352433.10;ENST00000393964.1;ENST00000519287.1;ENST00000517480.1;ENST00000524244.5;ENST00000523659.5;ENST00000520452.5
8	102204819	rs1234924250	AAA	A	chr8:102204828-102204834	chr8:102204818-102204839	-3.13926	ENST00000251810.8
X	123603159	rs1362083569	C	CC	chrX:123603145-123603151	chrX:123603133-123603155	-3.13852	ENST00000245838.13;ENST00000432353.5;ENST00000436391.1;ENST00000441692.5;ENST00000448128.5;ENST00000492203.1;ENST00000497887.5;ENST00000618150.4
4	73228394	rs1295607335	TTCT	T	chr4:73228385-73228391	chr4:73228370-73228394	-3.13795	ENST00000330838.10;ENST00000358602.9;ENST00000561029.1;ENST00000558247.5;ENST00000639793.1
6	122432317	rs1326390662	TT	T	chr6:122432362-122432368	chr6:122432357-122432382	-3.13738	ENST00000368455.9;ENST00000452194.5
10	100527727	rs1158420013	CC	C	chr10:100527699-100527705	chr10:100527676-100527705	3.13578	ENST00000299166.9;ENST00000370320.4;ENST00000370322.5;ENST00000466088.5;ENST00000527595.5;ENST00000528174.5;ENST00000529437.1;ENST00000528425.5;ENST00000529568.5;ENST00000533549.1;ENST00000531418.5;ENST00000557395.5
10	61989484	rs1298683819	AATAA	A	chr10:61989451-61989457	chr10:61989443-61989463	3.13577	ENST00000279873.12;ENST00000644638.1
21	39194627	rs1051913556	TACTAT	T	chr21:39194614-39194620	chr21:39194602-39194621	-3.13542	ENST00000342449.7;ENST00000333229.6;ENST00000380800.7;ENST00000446924.5
14	87984146	rs1269645785	A	ACA	chr14:87984124-87984130	chr14:87984105-87984130	-3.13525	ENST00000261304.7;ENST00000393568.8;ENST00000393569.6;ENST00000474294.6;ENST00000544807.6;ENST00000556261.5;ENST00000554372.5;ENST00000557316.5;ENST00000554916.5;ENST00000622264.4
15	36957315	rs1359163094	A	ACA	chr15:36957260-36957266	chr15:36957252-36957281	3.13456	ENST00000314177.12;ENST00000338564.9;ENST00000340545.9;ENST00000397624.7;ENST00000397620.6;ENST00000424352.6;ENST00000557796.6;ENST00000560570.5;ENST00000559085.5;ENST00000561208.6;ENST00000559561.5;ENST00000607277.5
16	75447521	rs775970292	AA	A	chr16:75447550-75447556	chr16:75447536-75447556	3.13456	ENST00000357613.8;ENST00000561878.2;ENST00000561887.1;ENST00000566594.1;ENST00000567796.1;ENST00000569540.5;ENST00000568559.1;ENST00000567194.5;ENST00000566980.1
5	179730205	rs1400194429	CACTCC	C	chr5:179730195-179730201	chr5:179730195-179730214	3.13384	ENST00000247461.9;ENST00000452673.6
15	41758418	rs1251454576	G	GG	chr15:41758362-41758368	chr15:41758362-41758383	3.13276	ENST00000219905.11;ENST00000545763.5;ENST00000564190.1;ENST00000566586.5;ENST00000570161.5
19	45711452	rs779364368	A	AC	chr19:45711424-45711430	chr19:45711414-45711436	3.13218	ENST00000317683.4
5	71614879	rs560872492	AAA	A	chr5:71614829-71614835	chr5:71614823-71614853	3.13207	ENST00000340941.11;ENST00000505787.7;ENST00000505435.3;ENST00000510895.6;ENST00000512218.6;ENST00000509358.6;ENST00000629193.2
22	40516484	rs951216109	GAAGAGAAGG	G	chr22:40516494-40516500	chr22:40516482-40516501	-3.13176	ENST00000355630.9;ENST00000396617.7;ENST00000402042.6;ENST00000422851.1;ENST00000463769.6;ENST00000618417.1;ENST00000651595.1;ENST00000652095.2;ENST00000651694.1
1	113392779	rs775560601	CTC	C	chr1:113392766-113392772	chr1:113392764-113392793	-3.13117	ENST00000307546.14;ENST00000369611.4;ENST00000369615.5;ENST00000369617.8;ENST00000477955.1;ENST00000486456.1
4	118697172	rs781455171	AATCAA	A	chr4:118697157-118697163	chr4:118697140-118697167	-3.13063	ENST00000388822.10;ENST00000502564.2;ENST00000628452.2
5	72208419	rs1005605575	AAACA	A	chr5:72208412-72208418	chr5:72208412-72208434	3.12925	ENST00000296755.12
18	63329144	rs1288518802	TA	T	chr18:63329121-63329127	chr18:63329111-63329135	-3.12808	ENST00000645214.2
17	50754338	rs777664301	TTTT	T	chr17:50754342-50754348	chr17:50754333-50754351	3.12801	ENST00000505658.6
10	96556663	rs371911859	AAAGA	A	chr10:96556669-96556675	chr10:96556651-96556676	-3.12785	ENST00000371142.9;ENST00000443638.1;ENST00000464654.1;ENST00000649367.1
5	139327420	rs1023254257	TTATTT	T	chr5:139327429-139327435	chr5:139327411-139327440	-3.1274	ENST00000361059.7;ENST00000394800.6;ENST00000394805.8;ENST00000502499.5;ENST00000502422.5;ENST00000502929.5;ENST00000505625.5;ENST00000504203.5;ENST00000503811.5;ENST00000509990.5;ENST00000510056.5;ENST00000618441.5;ENST00000620916.2
3	40534168	rs1441879636	TATAAAT	T	chr3:40534144-40534150	chr3:40534139-40534164	-3.12733	ENST00000310898.5;ENST00000339296.10;ENST00000490457.5
8	125192330	rs34715537	TTT	T	chr8:125192304-125192310	chr8:125192304-125192328	3.12648	ENST00000287437.8;ENST00000517532.5;ENST00000517315.1;ENST00000522563.5
4	153338485	rs1204793558	T	TTA	chr4:153338527-153338533	chr4:153338525-153338551	-3.12637	ENST00000338700.10
12	68818281	rs753251980	AC	A	chr12:68818270-68818276	chr12:68818263-68818295	-3.12566	ENST00000258149.10;ENST00000258148.11;ENST00000299252.8;ENST00000311420.13;ENST00000350057.9;ENST00000360430.6;ENST00000348801.7;ENST00000393416.7;ENST00000393417.8;ENST00000393410.5;ENST00000393415.7;ENST00000393412.7;ENST00000393413.7;ENST00000428863.6;ENST00000481186.6;ENST00000471946.1;ENST00000478070.2;ENST00000496959.5;ENST00000517852.5;ENST00000523991.5;ENST00000536089.5;ENST00000539479.6;…
3	185632226	rs1553842429	T	TTGT	chr3:185632190-185632196	chr3:185632188-185632206	3.12548	ENST00000296257.10
19	23652231	rs1476453328	A	AT	chr19:23652201-23652207	chr19:23652176-23652207	-3.12531	ENST00000600313.5;ENST00000596211.5;ENST00000601935.5
6	100834027	rs926911553	CT	C	chr6:100834056-100834062	chr6:100834047-100834067	-3.12455	ENST00000324696.8;ENST00000369162.7;ENST00000522650.5
12	103947685	rs760121580	CCT	C	chr12:103947660-103947666	chr12:103947660-103947681	3.12451	ENST00000299767.10;ENST00000548462.5;ENST00000550595.1;ENST00000614327.1;ENST00000651157.1
22	19121220	rs1314891573	GTATTAG	G	chr22:19121231-19121237	chr22:19121218-19121237	3.12442	ENST00000263196.12;ENST00000389262.8;ENST00000537045.5;ENST00000545799.5
6	111526915	rs67315616	A	AGAGA	chr6:111526957-111526963	chr6:111526943-111526967	3.12442	ENST00000438298.6;ENST00000442928.6;ENST00000440395.1;ENST00000449449.6;ENST00000456352.2;ENST00000532353.1
6	32981270	rs1426533849	TTT	T	chr6:32981279-32981285	chr6:32981277-32981287	-3.12284	ENST00000374825.9;ENST00000374831.8;ENST00000395287.5;ENST00000449085.3;ENST00000449025.5;ENST00000469132.1;ENST00000482914.5
9	14672937	rs1469650997	TAAATAAATT	T	chr9:14672947-14672953	chr9:14672929-14672958	-3.12156	ENST00000380916.8
2	148721891	rs368720620	T	TTTCTT	chr2:148721842-148721848	chr2:148721833-148721853	3.12138	ENST00000258484.11;ENST00000397424.2;ENST00000457184.5
9	37135612	rs1221342850	TAACAAATTGT	T	chr9:37135638-37135644	chr9:37135635-37135658	-3.12087	ENST00000336755.9;ENST00000322831.6;ENST00000461038.5;ENST00000534928.5
13	25305131	rs1243307945	T	TA	chr13:25305091-25305097	chr13:25305085-25305105	3.11926	ENST00000381747.7;ENST00000381718.7;ENST00000381736.8;ENST00000460326.5;ENST00000463407.5;ENST00000465068.5;ENST00000466694.5;ENST00000481980.1;ENST00000480187.5;ENST00000490231.5;ENST00000495460.1
13	49966819	rs1284052533	GAAAAG	G	chr13:49966825-49966831	chr13:49966806-49966835	-3.11917	ENST00000651713.1;ENST00000661799.1;ENST00000665220.1
14	35700032	rs200580583	CACTTTCCC	C	chr14:35700087-35700093	chr14:35700071-35700094	3.11879	ENST00000307138.10;ENST00000389698.7;ENST00000382366.7;ENST00000554652.5;ENST00000553892.2;ENST00000553917.5;ENST00000556839.5;ENST00000637992.1
14	55919390	rs61112269	TTTTT	T	chr14:55919382-55919388	chr14:55919382-55919409	-3.11836	ENST00000612704.1;ENST00000664335.1
1	31063723	rs1280512212	AAAGAA	A	chr1:31063710-31063716	chr1:31063707-31063729	3.11822	ENST00000257075.9;ENST00000373742.6;ENST00000373747.7;ENST00000373741.8;ENST00000426105.6;ENST00000424085.6;ENST00000440538.6;ENST00000480602.1;ENST00000524516.1;ENST00000525843.5;ENST00000526215.5;ENST00000525948.5
21	15730969	rs1387810394	C	CAAAGG	chr21:15730962-15730968	chr21:15730951-15730976	3.1182	ENST00000285681.6;ENST00000285679.10;ENST00000351097.9;ENST00000400183.6
8	60785393	rs1408476880	A	ATGAAAATGAA	chr8:60785423-60785429	chr8:60785418-60785445	-3.11573	ENST00000423902.7;ENST00000525508.1;ENST00000524602.5;ENST00000527900.1
X	134490205	CD963042	AG	A	chrX:134490213-134490219	chrX:134490212-134490240	3.11455	ENST00000298556.8;ENST00000462974.5;ENST00000475720.1
12	89460400	rs1468490957	T	TTTCCAT	chr12:89460409-89460415	chr12:89460399-89460421	3.11408	ENST00000313546.8;ENST00000393179.8;ENST00000548715.5;ENST00000549035.1;ENST00000549504.1;ENST00000547496.5;ENST00000549304.5;ENST00000546740.5
1	88686644	rs1553144007	A	AA	chr1:88686687-88686693	chr1:88686684-88686709	-3.11349	ENST00000316005.11;ENST00000370521.8;ENST00000370513.9
13	72756177	rs72322477	A	ATAATTCA	chr13:72756138-72756144	chr13:72756114-72756144	3.11286	ENST00000390667.11;ENST00000377767.9;ENST00000613797.4;ENST00000652266.1
14	74109854	rs1277206637	GATTA	G	chr14:74109862-74109868	chr14:74109855-74109879	-3.11261	ENST00000554076.5;ENST00000553404.5;ENST00000554938.2;ENST00000555028.6;ENST00000674221.1
15	49113510	rs1374909255	GGTCA	G	chr15:49113517-49113523	chr15:49113513-49113545	-3.1121	ENST00000560240.5
5	77039017	rs1178951884	TC	T	chr5:77039024-77039030	chr5:77038998-77039033	-3.112	ENST00000312916.12;ENST00000502408.1;ENST00000646704.1
17	30782892	rs1211810621	ATACTG	A	chr17:30782879-30782885	chr17:30782874-30782896	3.11198	ENST00000324238.7;ENST00000585268.1;ENST00000582329.1;ENST00000583527.1
15	75559821	rs916433817	AA	A	chr15:75559824-75559830	chr15:75559810-75559830	3.1112	ENST00000306726.6;ENST00000565138.5;ENST00000568707.1;ENST00000566032.5;ENST00000567875.5;ENST00000618819.5
12	76462607	rs1446796207	CA	C	chr12:76462628-76462634	chr12:76462613-76462635	-3.11051	ENST00000261183.8;ENST00000393250.8;ENST00000393249.6;ENST00000549646.5;ENST00000548341.5;ENST00000547540.5;ENST00000549570.5;ENST00000553139.5;ENST00000551927.5;ENST00000550628.5;ENST00000547544.5;ENST00000611266.4
17	48549648	rs1247373665	TG	T	chr17:48549641-48549647	chr17:48549636-48549664	3.1103	ENST00000435312.5;ENST00000465846.6;ENST00000470495.1;ENST00000502764.2;ENST00000508688.5
1	205746479	rs1200209269	ACACACACAC	A	chr1:205746501-205746507	chr1:205746488-205746507	-3.11011	ENST00000367142.5
5	116162578	rs1437147658	TTTCTCT	T	chr5:116162592-116162598	chr5:116162576-116162611	-3.10907	ENST00000274458.9;ENST00000507356.5;ENST00000506589.1;ENST00000515539.5;ENST00000632434.1
15	48879660	rs1322658539	ACA	A	chr15:48879675-48879681	chr15:48879664-48879684	-3.10805	ENST00000332408.9;ENST00000530028.3
4	26585901	rs1237131924	T	TT	chr4:26585902-26585908	chr4:26585895-26585918	3.10758	ENST00000264866.9;ENST00000504442.5;ENST00000502873.5;ENST00000505206.5;ENST00000513596.1;ENST00000512840.5;ENST00000511789.5;ENST00000513455.5;ENST00000515568.1
11	114411924	rs1312371566	TATGTT	T	chr11:114411916-114411922	chr11:114411905-114411927	-3.10716	ENST00000544582.1;ENST00000541475.5;ENST00000544347.1
5	60754393	rs1163266712	A	AA	chr5:60754381-60754387	chr5:60754368-60754387	-3.10697	ENST00000425382.5;ENST00000505959.5;ENST00000508821.6
16	54918875	rs568211832	TTTTT	T	chr16:54918860-54918866	chr16:54918847-54918869	3.10627	ENST00000502066.7;ENST00000501177.8;ENST00000560029.5;ENST00000559598.7;ENST00000613942.2;ENST00000660344.1;ENST00000661493.1;ENST00000668556.1
1	200555372	rs1212696413	TCT	T	chr1:200555339-200555345	chr1:200555325-200555346	3.10578	ENST00000367350.5;ENST00000614960.4
10	68753023	rs989363189	TGT	T	chr10:68753068-68753074	chr10:68753067-68753090	3.10466	ENST00000265872.11;ENST00000539539.5;ENST00000540210.5;ENST00000536012.5;ENST00000541012.5;ENST00000543719.5;ENST00000543229.5;ENST00000543225.5;ENST00000630771.2
11	66627285	rs1310648290	T	TT	chr11:66627239-66627245	chr11:66627239-66627261	-3.10443	ENST00000310137.5;ENST00000393979.3;ENST00000412278.2;ENST00000421355.1;ENST00000500635.2;ENST00000511114.1
8	80052286	rs1271684280	AGAGAA	A	chr8:80052292-80052298	chr8:80052277-80052298	-3.10417	ENST00000379096.9;ENST00000379097.7;ENST00000448733.3;ENST00000517462.6;ENST00000519303.6;ENST00000517427.5;ENST00000517445.5;ENST00000519250.5;ENST00000518517.5;ENST00000518937.5;ENST00000521241.6;ENST00000524194.5;ENST00000522364.5;ENST00000523753.5;ENST00000521354.5;ENST00000522938.5;ENST00000523319.6;ENST00000520527.5
10	110985945	rs1365849047	TAGGTT	T	chr10:110985927-110985933	chr10:110985914-110985933	-3.10351	ENST00000265277.9;ENST00000369452.9;ENST00000451838.1;ENST00000489390.1
18	47858504	rs922741115	CTTC	C	chr18:47858439-47858445	chr18:47858436-47858456	-3.10301	ENST00000262160.11;ENST00000356825.8;ENST00000402690.6;ENST00000591214.5;ENST00000586040.5
3	32481399	rs1188728953	T	TGACT	chr3:32481428-32481434	chr3:32481400-32481434	-3.10173	ENST00000205636.4;ENST00000487007.1
7	105003789	rs144949853	TCAGT	T	chr7:105003841-105003847	chr7:105003835-105003854	3.1014	ENST00000445184.1;ENST00000450686.1;ENST00000655204.1
5	95530999	rs1467578237	ATA	A	chr5:95530952-95530958	chr5:95530943-95530967	-3.10129	ENST00000358746.7;ENST00000505578.5;ENST00000503279.1;ENST00000514952.5;ENST00000649566.1
3	4545690	rs1479791928	AC	A	chr3:4545711-4545717	chr3:4545688-4545718	-3.10036	ENST00000302640.12;ENST00000354582.11;ENST00000357086.10;ENST00000443694.4;ENST00000456211.8;ENST00000467056.6;ENST00000477577.2;ENST00000544951.6;ENST00000648266.1;ENST00000650294.1;ENST00000649015.1;ENST00000648309.1
4	39699097	rs1222820141	C	CGGG	chr4:39699052-39699058	chr4:39699040-39699075	3.0993	ENST00000261427.10;ENST00000438068.6;ENST00000445950.2;ENST00000503368.5;ENST00000513231.5;ENST00000510934.5;ENST00000510719.1
12	69241924	rs1377566741	CC	C	chr12:69241884-69241890	chr12:69241880-69241899	3.09873	ENST00000266679.8;ENST00000435070.7;ENST00000456847.7;ENST00000550075.5;ENST00000551516.1;ENST00000550987.5;ENST00000650046.1
18	51217113	rs1555695562	TACC	T	chr18:51217080-51217086	chr18:51217071-51217094	3.09847	ENST00000591040.1
1	30995634	rs529839956	AAAAA	A	chr1:30995641-30995647	chr1:30995629-30995651	-3.09842	ENST00000257075.9;ENST00000373742.6;ENST00000373747.7;ENST00000373741.8;ENST00000426105.6;ENST00000424085.6;ENST00000440538.6;ENST00000480602.1;ENST00000525843.5;ENST00000526215.5;ENST00000525948.5
3	23841403	rs1198425480	CTCTAC	C	chr3:23841411-23841417	chr3:23841400-23841421	-3.09829	ENST00000306627.8;ENST00000346855.7;ENST00000424381.5;ENST00000442670.5;ENST00000452012.1;ENST00000467766.5;ENST00000475680.5;ENST00000495141.5
2	53735619	rs1270504625	T	TATTTCCAACT	chr2:53735636-53735642	chr2:53735625-53735642	3.09702	ENST00000263634.8;ENST00000406625.6;ENST00000406053.5;ENST00000394717.3;ENST00000406687.5;ENST00000470916.5;ENST00000480522.5;ENST00000489508.5;ENST00000482829.5;ENST00000498475.2
12	21641809	rs1274253190	GAATAG	G	chr12:21641818-21641824	chr12:21641802-21641825	-3.09702	ENST00000350669.5;ENST00000396075.5;ENST00000396076.5;ENST00000647960.1;ENST00000673047.2
X	73838951	rs1356522402	C	CC	chrX:73838952-73838958	chrX:73838951-73838973	3.09557	ENST00000421322.3;ENST00000429829.6;ENST00000434839.3;ENST00000602863.2;ENST00000635841.2;ENST00000648970.1;ENST00000648607.1;ENST00000647913.2;ENST00000650366.1;ENST00000650186.1;ENST00000648991.1;ENST00000650637.1;ENST00000650548.1;ENST00000650627.1;ENST00000665247.1;ENST00000666309.1;ENST00000669898.1
16	67871161	rs1472252020	CCTT	C	chr16:67871167-67871173	chr16:67871160-67871193	-3.09534	ENST00000219169.9;ENST00000569436.6;ENST00000568396.2;ENST00000587481.1
15	30917439	rs1025894467	AAGA	A	chr15:30917486-30917492	chr15:30917472-30917496	3.09469	ENST00000362065.9;ENST00000565280.5;ENST00000568145.6;ENST00000602886.2;ENST00000654013.1;ENST00000654056.1;ENST00000657391.1;ENST00000655421.1;ENST00000656307.1;ENST00000661974.1;ENST00000664837.1;ENST00000662114.1;ENST00000656109.1;ENST00000656435.1;ENST00000664070.1;ENST00000670074.1;ENST00000670849.1;ENST00000666852.1;ENST00000665894.1;ENST00000667837.1
2	71428398	rs773692661	T	TCT	chr2:71428404-71428410	chr2:71428392-71428412	-3.09236	ENST00000264447.9;ENST00000409407.4;ENST00000409544.5;ENST00000461991.3;ENST00000472758.5;ENST00000492262.1;ENST00000487638.5;ENST00000493576.6;ENST00000483421.7
15	50479777	rs1566875985	TGAAAACGG	T	chr15:50479728-50479734	chr15:50479728-50479751	3.09223	ENST00000307179.9;ENST00000396444.7;ENST00000425032.7;ENST00000560730.5;ENST00000559329.5;ENST00000561330.1;ENST00000625664.2
6	57406756	rs1204135012	TCT	T	chr6:57406776-57406782	chr6:57406750-57406785	-3.09189	ENST00000490313.1;ENST00000615550.5;ENST00000672107.1
6	11459395	rs1554142545	A	ATGATGATAA	chr6:11459396-11459402	chr6:11459393-11459421	3.09119	ENST00000419796.2;ENST00000658564.1;ENST00000665550.1;ENST00000665168.1;ENST00000655515.1;ENST00000669663.1;ENST00000667074.1
6	71405352	rs1278065684	AGTTA	A	chr6:71405339-71405345	chr6:71405325-71405348	3.09104	ENST00000413945.6;ENST00000436803.6;ENST00000602823.1;ENST00000625013.2;ENST00000651778.1;ENST00000650942.1;ENST00000652370.1;ENST00000652523.1
12	123580836	rs748060326	AAATA	A	chr12:123580843-123580849	chr12:123580830-123580859	-3.09089	ENST00000498967.3
4	68330907	rs1030339015	GGAAT	G	chr4:68330899-68330905	chr4:68330892-68330917	3.09075	ENST00000344157.8;ENST00000355665.7;ENST00000579690.5
5	134197363	rs1342129511	TTC	T	chr5:134197356-134197362	chr5:134197340-134197364	3.09072	ENST00000481195.6;ENST00000519718.1
12	106957309	rs1369396578	TTTCAT	T	chr12:106957315-106957321	chr12:106957299-106957322	-3.09039	ENST00000280756.9;ENST00000548125.5;ENST00000551489.5;ENST00000550344.5;ENST00000547242.5;ENST00000547081.1
9	96851201	rs1283635024	AAAAA	A	chr9:96851192-96851198	chr9:96851189-96851217	-3.0903	ENST00000289032.12;ENST00000466833.5;ENST00000478850.5;ENST00000481138.6;ENST00000498811.2;ENST00000535338.5
12	98546965	rs1235441340	T	TAAA	chr12:98546969-98546975	chr12:98546968-98546992	-3.0882	ENST00000343315.9;ENST00000393053.6;ENST00000551987.1;ENST00000548223.5;ENST00000556678.1;ENST00000556029.5
2	223755407	rs1403905369	T	TTATAT	chr2:223755427-223755433	chr2:223755399-223755434	3.08737	ENST00000396654.7;ENST00000443700.5
2	71370385	rs1307590411	TG	T	chr2:71370402-71370408	chr2:71370400-71370423	3.0868	ENST00000264447.9;ENST00000410075.5;ENST00000409544.5;ENST00000601581.3
10	79681501	rs1564704260	T	TTA	chr10:79681503-79681509	chr10:79681493-79681516	-3.08405	ENST00000596088.5;ENST00000600376.5;ENST00000671459.1
13	36966482	rs1173053964	AA	A	chr13:36966473-36966479	chr13:36966467-36966492	-3.08341	ENST00000239891.4;ENST00000443765.5;ENST00000460230.1
19	33815157	rs1346572517	T	TT	chr19:33815190-33815196	chr19:33815179-33815203	-3.08321	ENST00000284006.10
5	131393843	rs1561442421	TGC	T	chr5:131393867-131393873	chr5:131393867-131393881	-3.0829	ENST00000360515.7;ENST00000395246.5;ENST00000505065.1;ENST00000506929.1;ENST00000502582.1
16	2259138	rs1285863643	AAAG	A	chr16:2259183-2259189	chr16:2259168-2259189	3.08226	ENST00000301730.12;ENST00000320225.10;ENST00000397086.6;ENST00000561718.5;ENST00000564311.5;ENST00000561518.5;ENST00000568631.5;ENST00000565678.5;ENST00000566397.5;ENST00000567147.5;ENST00000565870.5;ENST00000566458.5;ENST00000569598.6
8	94881218	rs1182804895	T	TGT	chr8:94881207-94881213	chr8:94881195-94881218	-3.0821	ENST00000308108.8;ENST00000523731.6;ENST00000520509.5
12	67285340	rs35848954	TT	T	chr12:67285321-67285327	chr12:67285321-67285339	3.08189	ENST00000540525.1;ENST00000539434.1;ENST00000545606.6
7	141776728	rs1189393014	ATCA	A	chr7:141776701-141776707	chr7:141776692-141776712	-3.08182	ENST00000247881.4;ENST00000465582.5
8	140804300	rs1231432817	AGATA	A	chr8:140804289-140804295	chr8:140804285-140804305	-3.08102	ENST00000340930.7;ENST00000395218.3;ENST00000517887.5;ENST00000519654.5;ENST00000519419.5;ENST00000521059.5;ENST00000522684.5;ENST00000524202.5;ENST00000519993.5
3	125306578	rs1199236337	TG	T	chr3:125306547-125306553	chr3:125306544-125306564	-3.08077	ENST00000360647.8;ENST00000468369.5;ENST00000492394.5;ENST00000484491.5;ENST00000485866.5
15	89316330	rs948105480	TTCTT	T	chr15:89316319-89316325	chr15:89316318-89316347	-3.08015	ENST00000300027.12;ENST00000268124.10;ENST00000310775.12;ENST00000442287.6;ENST00000447611.6;ENST00000530292.3;ENST00000561894.1;ENST00000566895.5;ENST00000566615.1;ENST00000631044.2;ENST00000635831.1;ENST00000637264.1;ENST00000672695.1
16	85779334	rs66645296	TTTTTTTT	T	chr16:85779326-85779332	chr16:85779312-85779332	3.0798	ENST00000253457.8;ENST00000435200.2;ENST00000595980.5
11	103088973	rs1455369945	C	CTGGC	chr11:103088961-103088967	chr11:103088951-103088972	-3.07928	ENST00000260247.10;ENST00000529294.5;ENST00000527576.5;ENST00000527260.5;ENST00000525420.1;ENST00000529281.5;ENST00000527779.1;ENST00000531543.1;ENST00000531571.5
12	19690628	rs1257757927	ATA	A	chr12:19690564-19690570	chr12:19690561-19690586	-3.07917	ENST00000512223.6
12	106885878	rs779669089	TCTCT	T	chr12:106885871-106885877	chr12:106885867-106885901	-3.07803	ENST00000355478.6;ENST00000392837.9;ENST00000392839.6;ENST00000462949.5;ENST00000470960.1;ENST00000546449.2;ENST00000551756.1;ENST00000549643.5
8	42837246	rs1175606447	TG	T	chr8:42837250-42837256	chr8:42837236-42837256	-3.07801	ENST00000254250.7;ENST00000345117.2
9	32450781	rs540875253	G	GGTTTGGG	chr9:32450751-32450757	chr9:32450730-32450759	3.07636	ENST00000309951.8;ENST00000379923.5;ENST00000541043.5
6	87243210	rs1259328388	TAGTT	T	chr6:87243244-87243250	chr6:87243244-87243266	3.0759	ENST00000339907.8;ENST00000369577.8;ENST00000466062.2;ENST00000496806.2;ENST00000518845.1
7	26669139	rs1183144639	AACA	A	chr7:26669127-26669133	chr7:26669105-26669140	-3.07578	ENST00000345317.7
19	19792767	rs397776866	G	GG	chr19:19792760-19792766	chr19:19792744-19792776	3.07474	ENST00000443905.6;ENST00000540806.7;ENST00000591639.5;ENST00000591884.2;ENST00000589657.1;ENST00000587461.5;ENST00000586260.5;ENST00000590766.5;ENST00000590274.1
14	80722621	rs1183845299	CA	C	chr14:80722592-80722598	chr14:80722586-80722612	-3.07449	ENST00000281129.7;ENST00000554502.5;ENST00000555265.6
13	21375491	rs902076641	TAGT	T	chr13:21375480-21375486	chr13:21375457-21375488	3.07135	ENST00000382466.7;ENST00000542645.5;ENST00000626464.2
7	98199960	rs1484793709	TT	T	chr7:98199962-98199968	chr7:98199956-98199980	-3.07068	ENST00000297293.6
13	41064918	rs1462333707	ATTTTA	A	chr13:41064906-41064912	chr13:41064906-41064934	3.07066	ENST00000379487.5
19	44474569	rs997011121	TAAGAT	T	chr19:44474562-44474568	chr19:44474556-44474576	3.06978	ENST00000221327.8
16	71747648	rs1017457289	AAAAAGA	A	chr16:71747631-71747637	chr16:71747619-71747639	-3.06936	ENST00000299980.8;ENST00000393512.7;ENST00000569748.5;ENST00000565009.5;ENST00000565642.5
1	155464960	rs777663005	CTTTATAAT	C	chr1:155464952-155464958	chr1:155464935-155464958	-3.06915	ENST00000368346.7;ENST00000392403.8
2	73249655	rs1418629475	TGC	T	chr2:73249589-73249595	chr2:73249589-73249614	3.06857	ENST00000258091.10;ENST00000398422.2;ENST00000473786.5;ENST00000540468.5;ENST00000539919.5
11	110228937	rs145331989	CTAGC	C	chr11:110228974-110228980	chr11:110228967-110228995	-3.0681	ENST00000528498.5;ENST00000528900.5;ENST00000530301.5;ENST00000530749.5;ENST00000645527.1;ENST00000647231.1;ENST00000646663.1;ENST00000645312.1
7	107409596	rs1322146073	TTTCCT	T	chr7:107409640-107409646	chr7:107409638-107409663	3.06769	ENST00000297135.7;ENST00000347053.7;ENST00000393603.6;ENST00000475638.6;ENST00000484237.5
1	182857355	rs1361073893	TT	T	chr1:182857320-182857326	chr1:182857306-182857327	-3.06715	ENST00000367549.4
12	4354382	rs1361195760	ATAAAGA	A	chr12:4354360-4354366	chr12:4354347-4354372	3.06511	ENST00000179259.6;ENST00000635110.1;ENST00000648100.1
1	178918629	rs554578033	CTGAC	C	chr1:178918683-178918689	chr1:178918675-178918696	3.06473	ENST00000367635.7;ENST00000367634.6
5	77710374	rs1249032962	TAAAAT	T	chr5:77710358-77710364	chr5:77710356-77710377	-3.06408	ENST00000306388.10;ENST00000380377.8;ENST00000517679.5;ENST00000518338.6;ENST00000520361.5;ENST00000520039.1;ENST00000522370.1;ENST00000651106.1
5	1802873	rs1207851787	AGAAA	A	chr5:1802921-1802927	chr5:1802913-1802932	3.06393	ENST00000274137.10;ENST00000469176.1
9	78298295	rs1193915470	GATAATAT	G	chr9:78298269-78298275	chr9:78298266-78298285	-3.06385	ENST00000347159.6;ENST00000376588.4
X	45078515	rs1241788087	AAATTAAAAA	A	chrX:45078553-45078559	chrX:45078551-45078570	-3.06323	ENST00000377967.8;ENST00000382899.8;ENST00000414389.5;ENST00000536777.5;ENST00000543216.5;ENST00000611820.5;ENST00000621147.4
5	159283355	rs538154902	TTATT	T	chr5:159283361-159283367	chr5:159283354-159283380	-3.0625	ENST00000296786.8;ENST00000519276.1
18	50950481	rs1316449842	T	TTTTTTTTTCT	chr18:50950504-50950510	chr18:50950504-50950530	-3.06224	ENST00000321341.11
2	176095775	rs1457927269	TGAT	T	chr2:176095780-176095786	chr2:176095780-176095799	-3.06195	ENST00000392539.4
1	31906826	rs1202610312	GG	G	chr1:31906845-31906851	chr1:31906822-31906851	3.06192	ENST00000602725.5;ENST00000602889.1;ENST00000647444.2
20	49137180	rs556280198	AAAAATAAA	A	chr20:49137194-49137200	chr20:49137172-49137204	-3.06019	ENST00000340954.11;ENST00000347458.9;ENST00000360426.8;ENST00000371856.6;ENST00000371802.5;ENST00000371792.5;ENST00000371828.7;ENST00000437404.2;ENST00000614381.4
10	17612334	rs1244263665	TATT	T	chr10:17612351-17612357	chr10:17612333-17612357	3.05957	ENST00000361271.8;ENST00000466335.1;ENST00000632169.1
17	61208066	rs1394895894	TATATC	T	chr17:61208056-61208062	chr17:61208052-61208075	-3.05929	ENST00000390652.9;ENST00000408905.7;ENST00000407086.7;ENST00000585744.5;ENST00000589222.5;ENST00000585979.5;ENST00000588874.5;ENST00000585812.5;ENST00000587002.1;ENST00000587294.5;ENST00000588462.5
19	1611157	rs747372909	G	GG	chr19:1611161-1611167	chr19:1611145-1611168	3.05904	ENST00000262965.12;ENST00000344749.9;ENST00000453954.6;ENST00000592628.5;ENST00000588136.7;ENST00000593064.5;ENST00000592395.5;ENST00000585731.5;ENST00000587425.5;ENST00000590684.5;ENST00000611869.5
1	23309942	rs1557806740	AA	A	chr1:23309916-23309922	chr1:23309915-23309935	3.05891	ENST00000302271.11;ENST00000374616.7;ENST00000374612.5;ENST00000476660.1;ENST00000478691.5;ENST00000641107.1
11	10797134	rs890031439	AA	A	chr11:10797119-10797125	chr11:10797108-10797130	3.05884	ENST00000339995.10;ENST00000525681.5;ENST00000526148.5;ENST00000532365.2;ENST00000532383.5
10	612322	rs1179468892	TAATTC	T	chr10:612359-612365	chr10:612351-612373	3.05881	ENST00000280886.12;ENST00000634311.1
13	41064989	rs746470755	TTGT	T	chr13:41064993-41064999	chr13:41064992-41065015	3.0587	ENST00000379487.5
5	10419629	rs1491588592	ACA	A	chr5:10419622-10419628	chr5:10419608-10419632	3.05781	ENST00000274140.10;ENST00000449913.6;ENST00000503788.5;ENST00000505253.1;ENST00000510792.1;ENST00000511802.5;ENST00000512449.5
15	34196059	rs1347792385	AAAATA	A	chr15:34196067-34196073	chr15:34196052-34196076	3.05682	ENST00000256544.8;ENST00000540594.5;ENST00000560671.5;ENST00000560247.5;ENST00000560108.5;ENST00000559464.1;ENST00000557877.5;ENST00000559462.1;ENST00000559515.1
12	19220201	rs993377075	TTTCT	T	chr12:19220190-19220196	chr12:19220190-19220218	3.05646	ENST00000299275.10;ENST00000424268.5;ENST00000429027.6;ENST00000538034.5;ENST00000538305.5;ENST00000538714.5;ENST00000539256.5
19	56087532	rs1181619372	AT	A	chr19:56087539-56087545	chr19:56087523-56087545	3.05402	ENST00000610935.2
2	159762718	rs1264415267	GATAT	G	chr2:159762724-159762730	chr2:159762723-159762742	3.05297	ENST00000259050.8;ENST00000409591.5;ENST00000420397.1;ENST00000409175.6;ENST00000478396.1;ENST00000539065.5
17	44804281	rs1471166239	ACAAAAA	A	chr17:44804309-44804315	chr17:44804295-44804315	3.05231	ENST00000330514.4;ENST00000426548.5;ENST00000587113.1;ENST00000586347.1;ENST00000592524.6;ENST00000590758.3
6	32185523	rs1316720998	AG	A	chr6:32185529-32185535	chr6:32185507-32185543	-3.05098	ENST00000375050.6;ENST00000559458.2
14	73286020	rs1445375950	ATATAT	A	chr14:73285992-73285998	chr14:73285988-73286006	-3.05057	ENST00000359560.7;ENST00000356296.8;ENST00000355058.7;ENST00000535282.5;ENST00000544991.7;ENST00000555238.5;ENST00000559312.5;ENST00000554546.5;ENST00000555307.5;ENST00000554521.6;ENST00000553997.5;ENST00000557486.1;ENST00000556772.5;ENST00000555394.5;ENST00000560335.5;ENST00000557597.5;ENST00000554394.5;ENST00000555738.6;ENST00000555859.5
1	52423378	rs1322016319	GAAAAG	G	chr1:52423384-52423390	chr1:52423370-52423392	-3.05042	ENST00000257177.9;ENST00000371544.7;ENST00000527941.5;ENST00000528457.5
19	9568156	rs1199318656	TTT	T	chr19:9568117-9568123	chr19:9568106-9568123	3.04925	ENST00000320451.6;ENST00000586602.5
19	55044326	rs1170318453	TC	T	chr19:55044331-55044337	chr19:55044325-55044347	-3.04847	ENST00000415061.8;ENST00000585492.1;ENST00000593060.5;ENST00000591960.1;ENST00000591868.1;ENST00000610356.4
10	7872082	rs1368429582	AGTCA	A	chr10:7872138-7872144	chr10:7872122-7872153	-3.04719	ENST00000344293.6
8	56962655	rs748318896	TCTATTTTAAT	T	chr8:56962674-56962680	chr8:56962666-56962686	-3.04714	ENST00000262644.9
2	135641076	rs781205701	ATCA	A	chr2:135641083-135641089	chr2:135641071-135641095	-3.04694	ENST00000264160.8;ENST00000410054.5;ENST00000409606.5;ENST00000409478.5;ENST00000425804.1;ENST00000429703.6;ENST00000441871.5;ENST00000443537.2;ENST00000628915.2
3	101770389	rs1282308764	TAAAAAT	T	chr3:101770326-101770332	chr3:101770326-101770350	-3.04688	ENST00000341893.8
X	73838356	rs773345621	ACC	A	chrX:73838315-73838321	chrX:73838313-73838338	-3.04668	ENST00000421322.3;ENST00000429829.6;ENST00000434839.3;ENST00000602863.2;ENST00000635841.2;ENST00000647696.1;ENST00000648970.1;ENST00000648607.1;ENST00000647913.2;ENST00000650366.1;ENST00000650186.1;ENST00000648991.1;ENST00000650637.1;ENST00000650548.1;ENST00000650627.1;ENST00000665247.1;ENST00000666309.1;ENST00000669898.1
12	105168616	rs1335421400	AATTA	A	chr12:105168626-105168632	chr12:105168614-105168639	3.04647	ENST00000332180.10;ENST00000550053.5
1	211746573	rs1443370710	TC	T	chr1:211746546-211746552	chr1:211746544-211746567	3.046	ENST00000366997.9
4	99055957	rs1291688566	T	TTTTTTTTTT	chr4:99055941-99055947	chr4:99055927-99055953	-3.04585	ENST00000296411.11;ENST00000510133.5;ENST00000514051.1
5	173057809	rs1259323828	T	TT	chr5:173057817-173057823	chr5:173057810-173057835	-3.04576	ENST00000296953.6;ENST00000517882.1;ENST00000520420.5;ENST00000523161.1;ENST00000522692.5;ENST00000520464.1
2	148036989	rs1329517880	ATAATTA	A	chr2:148037024-148037030	chr2:148037022-148037043	3.04556	ENST00000407073.5;ENST00000469438.1;ENST00000470063.5;ENST00000473478.5;ENST00000488372.5;ENST00000496158.5;ENST00000637445.1;ENST00000635796.1;ENST00000637308.1;ENST00000638090.1;ENST00000638130.1;ENST00000637997.1;ENST00000638043.2;ENST00000642680.1
2	210021531	rs904366084	TTTCT	T	chr2:210021537-210021543	chr2:210021530-210021554	-3.04483	ENST00000281772.14;ENST00000354506.10;ENST00000359429.11;ENST00000429921.5
X	123965317	rs1164923018	ATGA	A	chrX:123965306-123965312	chrX:123965297-123965316	-3.04428	ENST00000218089.13;ENST00000371144.7;ENST00000371160.5;ENST00000371157.7;ENST00000371145.8;ENST00000394478.1;ENST00000394477.5;ENST00000428941.5;ENST00000435103.5;ENST00000435215.5;ENST00000455404.5;ENST00000458176.5;ENST00000458700.5;ENST00000469481.1;ENST00000466748.5;ENST00000471107.1;ENST00000483575.5
3	9468415	rs1432731310	AA	A	chr3:9468390-9468396	chr3:9468388-9468408	3.04403	ENST00000402198.7;ENST00000399686.6;ENST00000406341.5;ENST00000413704.5;ENST00000407969.5;ENST00000421188.1;ENST00000466242.5;ENST00000493918.5;ENST00000663774.1;ENST00000666307.1;ENST00000665872.1;ENST00000670063.1
4	68336600	rs1227374318	TGTTT	T	chr4:68336591-68336597	chr4:68336578-68336598	3.04397	ENST00000344157.8;ENST00000355665.7;ENST00000579690.5
X	73838359	rs1157363526	T	TT	chrX:73838315-73838321	chrX:73838313-73838338	3.04391	ENST00000421322.3;ENST00000429829.6;ENST00000434839.3;ENST00000602863.2;ENST00000635841.2;ENST00000647696.1;ENST00000648970.1;ENST00000648607.1;ENST00000647913.2;ENST00000650366.1;ENST00000650186.1;ENST00000648991.1;ENST00000650637.1;ENST00000650548.1;ENST00000650627.1;ENST00000665247.1;ENST00000666309.1;ENST00000669898.1
22	38700174	rs957122803	TCTCTT	T	chr22:38700137-38700143	chr22:38700124-38700143	-3.04274	ENST00000216039.9;ENST00000417712.1;ENST00000412832.1;ENST00000427389.5;ENST00000456626.1;ENST00000462610.1
11	13714443	rs138697039	TTTTT	T	chr11:13714449-13714455	chr11:13714442-13714470	-3.04219	ENST00000354817.8;ENST00000527202.1
3	180953973	rs570008656	CTTC	C	chr3:180953981-180953987	chr3:180953968-180953989	3.04154	ENST00000305586.11;ENST00000357559.9;ENST00000445140.6;ENST00000468861.5;ENST00000473375.1;ENST00000475315.5;ENST00000480918.5;ENST00000472339.5;ENST00000491062.5
6	31510871	rs779737471	TATTAT	T	chr6:31510909-31510915	chr6:31510909-31510935	3.04136	ENST00000252229.7;ENST00000399150.7;ENST00000538442.5
14	31024873	rs1338055157	AAACACAA	A	chr14:31024866-31024872	chr14:31024853-31024875	3.04103	ENST00000355683.9;ENST00000357479.10;ENST00000555358.5
11	103070380	rs761226098	AAAAGA	A	chr11:103070421-103070427	chr11:103070406-103070428	3.0407	ENST00000260247.10;ENST00000529294.5;ENST00000527576.5;ENST00000527260.5;ENST00000525420.1;ENST00000529281.5;ENST00000527779.1;ENST00000531543.1;ENST00000531571.5;ENST00000583974.1
5	37291719	rs1349755222	AAAATA	A	chr5:37291674-37291680	chr5:37291658-37291680	3.04026	ENST00000231498.8;ENST00000508182.1
3	154165896	rs1416279122	T	TTAGTCTTT	chr3:154165863-154165869	chr3:154165853-154165875	-3.03998	ENST00000356448.8;ENST00000465817.1;ENST00000465093.6;ENST00000496710.5
14	96310875	rs1455818724	A	AAAAA	chr14:96310880-96310886	chr14:96310873-96310893	3.03954	ENST00000261834.9;ENST00000359933.6
1	224981436	rs1391255374	A	AA	chr1:224981437-224981443	chr1:224981435-224981461	-3.03863	ENST00000366849.5;ENST00000400952.7;ENST00000430092.5;ENST00000439375.6;ENST00000445597.6
22	38485530	rs1569135947	C	CCCTC	chr22:38485483-38485489	chr22:38485470-38485489	-3.03845	ENST00000403230.2;ENST00000396821.7
2	171714281	rs1332130243	TACTAA	T	chr2:171714287-171714293	chr2:171714282-171714304	-3.0384	ENST00000340296.8;ENST00000397119.7;ENST00000412370.5;ENST00000409197.5;ENST00000409453.5;ENST00000411953.5;ENST00000409317.5;ENST00000410079.7;ENST00000409773.5;ENST00000425485.5;ENST00000422646.1;ENST00000423910.5;ENST00000445378.5;ENST00000435234.5;ENST00000438879.5;ENST00000443458.5;ENST00000452242.5;ENST00000456808.5;ENST00000476551.1;ENST00000482454.5;ENST00000508530.5
11	63759090	rs1193729409	A	AA	chr11:63759035-63759041	chr11:63759032-63759056	3.0381	ENST00000339997.8;ENST00000341307.6;ENST00000356000.7;ENST00000377819.10;ENST00000537981.5
1	185100349	rs749684083	TTTAATAT	T	chr1:185100341-185100347	chr1:185100341-185100361	3.03761	ENST00000367510.8;ENST00000367509.8
19	37540557	rs374754813	TAAAAAAAA	T	chr19:37540566-37540572	chr19:37540550-37540585	3.03747	ENST00000445217.5;ENST00000586187.2;ENST00000589319.5;ENST00000627814.3
7	17831065	rs1382076959	GCCTCCTACC	G	chr7:17831032-17831038	chr7:17831019-17831041	3.03689	ENST00000409076.6;ENST00000428135.7;ENST00000444712.5;ENST00000611725.4
4	30768082	rs1267380980	ATTAA	A	chr4:30768087-30768093	chr4:30768082-30768108	-3.03552	ENST00000509759.2;ENST00000511884.6;ENST00000621961.1
5	14687975	rs1418079512	ATATCA	A	chr5:14687967-14687973	chr5:14687964-14687984	3.03394	ENST00000284274.5;ENST00000506417.1;ENST00000503023.1;ENST00000514913.1
3	100363994	rs1373006853	TAAAAA	T	chr3:100363987-100363993	chr3:100363979-100364001	-3.03356	ENST00000284320.6
5	107599943	rs1211312861	T	TCCCT	chr5:107599988-107599994	chr5:107599986-107600008	3.03336	ENST00000333274.11;ENST00000504941.1;ENST00000509503.1
5	116206948	rs1399387841	ATGTTGTATG	A	chr5:116206980-116206986	chr5:116206973-116206996	-3.03298	ENST00000274458.9;ENST00000507356.5;ENST00000506589.1;ENST00000515539.5;ENST00000632434.1
1	215616317	rs376854435	ATGA	A	chr1:215616262-215616268	chr1:215616261-215616282	-3.03274	ENST00000259154.9;ENST00000452413.1
3	9412873	rs1166150241	AAT	A	chr3:9412880-9412886	chr3:9412878-9412913	-3.03229	ENST00000402198.7;ENST00000406341.5;ENST00000415650.5;ENST00000431285.5;ENST00000443339.5;ENST00000463180.5;ENST00000478475.5;ENST00000663774.1;ENST00000666307.1;ENST00000665872.1
13	41064943	rs757274179	AAAAT	A	chr13:41064906-41064912	chr13:41064906-41064934	3.03182	ENST00000379487.5
6	159736937	rs1313209209	TT	T	chr6:159736908-159736914	chr6:159736908-159736929	3.03182	ENST00000337387.4;ENST00000358372.8;ENST00000537657.5;ENST00000546087.5;ENST00000621533.5;ENST00000614346.4;ENST00000631126.2;ENST00000650096.1
15	34987456	rs1289782802	AAATAA	A	chr15:34987462-34987468	chr15:34987453-34987473	-3.03154	ENST00000356321.4;ENST00000559564.1
19	54230829	rs1436730420	GAG	G	chr19:54230882-54230888	chr19:54230870-54230890	3.03145	ENST00000448962.5
1	151068050	rs1420039141	AGGGT	A	chr1:151068026-151068032	chr1:151068015-151068041	-3.02985	ENST00000368921.5;ENST00000439374.6
15	99217160	rs1482358770	CTT	C	chr15:99217099-99217105	chr15:99217092-99217112	-3.02975	ENST00000262074.8;ENST00000394132.7;ENST00000394129.6;ENST00000394135.7;ENST00000459771.5;ENST00000494567.1;ENST00000558663.5
10	33330406	rs1481055155	AAAGA	A	chr10:33330395-33330401	chr10:33330392-33330422	-3.02972	ENST00000265371.8;ENST00000374823.9;ENST00000374875.5;ENST00000374867.7;ENST00000374816.7;ENST00000374822.8;ENST00000374821.9;ENST00000395995.5;ENST00000432372.6
19	21120542	rs71176815	G	GATA	chr19:21120527-21120533	chr19:21120513-21120542	-3.02966	ENST00000456283.7;ENST00000596053.5;ENST00000610902.4;ENST00000613286.4
10	73743848	rs1412659630	GCCT	G	chr10:73743802-73743808	chr10:73743788-73743808	3.02921	ENST00000625041.1
16	47505320	rs113345006	CAC	C	chr16:47505279-47505285	chr16:47505279-47505300	3.02839	ENST00000299167.12;ENST00000323584.10;ENST00000563376.5;ENST00000567402.5;ENST00000566037.6;ENST00000570047.2;ENST00000565424.2;ENST00000566044.5
16	18808389	rs756169544	T	TT	chr16:18808392-18808398	chr16:18808378-18808398	-3.0281	ENST00000446231.7;ENST00000565324.5;ENST00000569096.1
15	99386930	rs996183473	GAGAAAGGGGG	G	chr15:99386895-99386901	chr15:99386894-99386917	3.02785	ENST00000301981.8;ENST00000560236.1;ENST00000559819.5
11	87151289	rs1488450177	G	GT	chr11:87151295-87151301	chr11:87151290-87151312	3.02776	ENST00000305494.6;ENST00000340353.11;ENST00000526733.5;ENST00000529023.5;ENST00000525018.5;ENST00000531800.1;ENST00000532959.5
8	9592387	rs1429581999	CATATT	C	chr8:9592379-9592385	chr8:9592375-9592396	-3.02753	ENST00000310430.11;ENST00000518281.5;ENST00000520408.5
20	11894638	rs1282968540	TTTTCT	T	chr20:11894646-11894652	chr20:11894638-11894661	-3.02746	ENST00000254977.7;ENST00000405977.5;ENST00000399006.6;ENST00000422390.5;ENST00000449299.5;ENST00000450368.1;ENST00000618918.4
6	100844176	rs1199312875	G	GCG	chr6:100844180-100844186	chr6:100844168-100844186	-3.02687	ENST00000324696.8;ENST00000369162.7;ENST00000522650.5
7	100041359	rs1175480004	CCTT	C	chr7:100041379-100041385	chr7:100041378-100041397	3.02679	ENST00000324306.11;ENST00000535170.5;ENST00000620510.1
5	154875988	rs765729474	TTT	T	chr5:154875991-154875997	chr5:154875982-154876005	3.02633	ENST00000285896.10;ENST00000403027.6;ENST00000517876.5
12	47673058	rs1335131985	TAAAT	T	chr12:47673063-47673069	chr12:47673055-47673075	-3.02613	ENST00000005386.8;ENST00000380650.4;ENST00000432584.7
10	96556619	rs1263572283	C	CCCATC	chr10:96556656-96556662	chr10:96556651-96556676	-3.02583	ENST00000371142.9;ENST00000443638.1;ENST00000464654.1;ENST00000649367.1
4	73228381	rs1241739157	AT	A	chr4:73228385-73228391	chr4:73228370-73228394	-3.02575	ENST00000330838.10;ENST00000358602.9;ENST00000561029.1;ENST00000558247.5;ENST00000639793.1
13	99985841	rs1555332506	T	TGT	chr13:99985876-99985882	chr13:99985876-99985893	3.02501	ENST00000376335.8;ENST00000481565.1
5	88205138	rs1451399734	A	AA	chr5:88205090-88205096	chr5:88205083-88205106	3.0249	ENST00000296595.10;ENST00000506536.5;ENST00000507872.1;ENST00000514135.5;ENST00000509387.5;ENST00000511087.5;ENST00000510089.5;ENST00000511218.5;ENST00000512429.5
11	8573092	rs1208420558	TTAAGCT	T	chr11:8573075-8573081	chr11:8573072-8573096	-3.02377	ENST00000315204.5;ENST00000358872.7;ENST00000396672.5;ENST00000418597.5;ENST00000431279.6;ENST00000422559.6;ENST00000454443.2;ENST00000526517.1;ENST00000532336.1;ENST00000534493.5
2	10783786	rs897678579	T	TCACTT	chr2:10783835-10783841	chr2:10783822-10783841	3.02337	ENST00000272238.9;ENST00000272227.8;ENST00000381611.8;ENST00000381661.3;ENST00000404371.6;ENST00000540494.5;ENST00000617249.4
1	35369981	rs1282050934	TATTT	T	chr1:35369987-35369993	chr1:35369982-35370000	-3.02327	ENST00000314607.11;ENST00000457946.1;ENST00000482131.1
11	65500052	rs771771372	AGAAGTTA	A	chr11:65500030-65500036	chr11:65500026-65500044	3.02287	ENST00000534336.1;ENST00000544868.2;ENST00000619449.2
16	31740862	rs36096007	G	GG	chr16:31740823-31740829	chr16:31740815-31740831	-3.02272	ENST00000316491.13;ENST00000398707.7;ENST00000398696.3;ENST00000529515.1;ENST00000530881.5;ENST00000534277.5;ENST00000539915.5;ENST00000533488.6;ENST00000531864.6;ENST00000529943.6;ENST00000534369.1;ENST00000542684.5;ENST00000544044.1
12	69762465	rs543089281	AAAAGA	A	chr12:69762449-69762455	chr12:69762443-69762469	3.02175	ENST00000247833.11;ENST00000362025.9;ENST00000378809.8;ENST00000378815.10;ENST00000417413.7;ENST00000483530.6;ENST00000550647.5;ENST00000547591.5;ENST00000547055.1;ENST00000552199.5;ENST00000550536.5
7	106091302	rs759733647	CATAAC	C	chr7:106091324-106091330	chr7:106091313-106091334	-3.02129	ENST00000011473.6;ENST00000455385.6
12	19595218	rs1350134230	TG	T	chr12:19595220-19595226	chr12:19595220-19595239	3.02086	ENST00000512223.6
2	131138246	rs1449126370	TATAT	T	chr2:131138297-131138303	chr2:131138284-131138311	-3.02075	ENST00000234115.10;ENST00000403716.5;ENST00000404460.5;ENST00000409279.1;ENST00000409158.5;ENST00000409612.5;ENST00000438882.6;ENST00000439822.6;ENST00000628582.2
6	49552379	rs1183986875	CTCC	C	chr6:49552432-49552438	chr6:49552424-49552448	3.02067	ENST00000371194.7;ENST00000414696.5;ENST00000526429.1;ENST00000530382.1
1	197585219	rs1295569709	AAAATA	A	chr1:197585230-197585236	chr1:197585209-197585236	3.02052	ENST00000235453.8;ENST00000294737.11;ENST00000367396.7;ENST00000620048.6
1	235440990	rs1482374931	CG	C	chr1:235440950-235440956	chr1:235440943-235440969	3.02012	ENST00000366601.8;ENST00000406207.5;ENST00000465463.2;ENST00000472011.6;ENST00000543662.4;ENST00000644217.1;ENST00000647428.1;ENST00000645964.1;ENST00000644680.1;ENST00000645351.1;ENST00000646842.1;ENST00000643993.1;ENST00000645551.1;ENST00000644604.1;ENST00000643238.1;ENST00000644055.1;ENST00000645578.1;ENST00000646286.1;ENST00000646624.1;ENST00000643524.1;ENST00000643142.1;ENST00000647322.1;ENS…
21	16421920	rs1454992777	AATTTTA	A	chr21:16421932-16421938	chr21:16421916-16421939	-3.01902	ENST00000400178.7;ENST00000418813.6;ENST00000413645.2;ENST00000419952.6;ENST00000428669.7;ENST00000445461.7;ENST00000435697.1;ENST00000453910.5;ENST00000456342.6;ENST00000602901.6;ENST00000602935.6;ENST00000602892.5;ENST00000602505.6;ENST00000602339.5;ENST00000602620.2;ENST00000602580.6;ENST00000619222.4;ENST00000635845.1;ENST00000652938.1;ENST00000653624.1;ENST00000652811.1;ENST00000654360.1;ENS…
16	53473153	rs1397623300	TTTTCT	T	chr16:53473145-53473151	chr16:53473141-53473165	3.019	ENST00000262133.11;ENST00000379935.8
19	53241200	rs1360414368	ATATA	A	chr19:53241208-53241214	chr19:53241189-53241214	-3.0181	ENST00000333952.8;ENST00000598513.5;ENST00000594517.5;ENST00000596041.1;ENST00000599328.1
5	88205108	rs1323161305	CTATC	C	chr5:88205100-88205106	chr5:88205083-88205106	3.018	ENST00000296595.10;ENST00000506536.5;ENST00000507872.1;ENST00000514135.5;ENST00000509387.5;ENST00000511087.5;ENST00000510089.5;ENST00000511218.5;ENST00000512429.5
15	59662814	rs1289417366	ATCAA	A	chr15:59662832-59662838	chr15:59662820-59662843	-3.0177	ENST00000267859.8;ENST00000441746.1;ENST00000607373.6
X	74083896	rs1306914036	T	TACTTTATAT	chrX:74083887-74083893	chrX:74083875-74083909	3.01756	ENST00000430772.6;ENST00000602812.6;ENST00000603672.5;ENST00000602420.6;ENST00000602776.6;ENST00000638681.1;ENST00000653018.1;ENST00000652319.1;ENST00000652071.1;ENST00000651451.1;ENST00000652609.1;ENST00000651703.1;ENST00000652527.1;ENST00000658448.1;ENST00000661133.1;ENST00000660481.1;ENST00000661084.1;ENST00000657611.1;ENST00000662494.1;ENST00000658203.1;ENST00000662240.1;ENST00000659574.1;ENS…
18	74798375	rs962120443	AAGGA	A	chr18:74798436-74798442	chr18:74798420-74798447	3.01747	ENST00000299687.9;ENST00000309902.10;ENST00000577538.5;ENST00000582337.5
8	15746939	rs1329492720	ACTCA	A	chr8:15746962-15746968	chr8:15746959-15746984	3.01733	ENST00000382020.8;ENST00000503731.6;ENST00000507316.1;ENST00000506802.5;ENST00000508446.1;ENST00000511342.1;ENST00000510836.5;ENST00000511783.2;ENST00000515859.5
7	152261142	rs71224981	AG	A	chr7:152261146-152261152	chr7:152261132-152261156	3.01694	ENST00000262189.11;ENST00000355193.6;ENST00000558084.5
11	134191223	rs1565543570	CTCTGAAATAA	C	chr11:134191274-134191280	chr11:134191270-134191289	-3.01596	ENST00000525964.6;ENST00000534532.6;ENST00000534548.7
14	73956706	rs1175692384	TTATT	T	chr14:73956738-73956744	chr14:73956731-73956761	3.01532	ENST00000334571.7;ENST00000394026.8;ENST00000557205.6;ENST00000557584.5;ENST00000554920.5;ENST00000555392.1;ENST00000556300.6;ENST00000555511.5;ENST00000554320.1;ENST00000554341.6;ENST00000555196.5;ENST00000553462.6;ENST00000629426.2
4	158703543	rs1431479180	TC	T	chr4:158703545-158703551	chr4:158703542-158703565	3.01451	ENST00000307738.5;ENST00000506422.1;ENST00000511912.6
21	33577262	rs988816636	TAGAT	T	chr21:33577281-33577287	chr21:33577270-33577290	3.01321	ENST00000303113.10;ENST00000356577.10;ENST00000381692.6;ENST00000436227.5;ENST00000439593.1;ENST00000455528.5;ENST00000478183.5
8	11856867	rs925274333	AGTGA	A	chr8:11856856-11856862	chr8:11856848-11856870	-3.01214	ENST00000345125.7;ENST00000353047.11;ENST00000453527.6;ENST00000505496.6;ENST00000524500.5;ENST00000525076.5;ENST00000526195.5;ENST00000527243.5;ENST00000526645.5;ENST00000527215.6;ENST00000528965.1;ENST00000534510.5;ENST00000531502.5;ENST00000533455.5;ENST00000531089.5;ENST00000534636.5;ENST00000534382.5;ENST00000531551.5;ENST00000530640.6;ENST00000534149.5;ENST00000532392.1;ENST00000530296.5;EN…
14	81180211	rs760195140	AAAAGCA	A	chr14:81180204-81180210	chr14:81180192-81180214	-3.01172	ENST00000298173.7;ENST00000434192.2;ENST00000553612.6
5	66173968	rs1231606021	TATT	T	chr5:66173960-66173966	chr5:66173960-66173981	3.01164	ENST00000284041.7;ENST00000334121.11;ENST00000380918.7;ENST00000519259.5;ENST00000522912.5;ENST00000520953.5
8	47827258	rs1408247034	TAAGT	T	chr8:47827199-47827205	chr8:47827194-47827212	-3.0111	ENST00000314191.7;ENST00000338368.7
10	27976213	rs142938724	AA	A	chr10:27976249-27976255	chr10:27976241-27976259	-3.01075	ENST00000305242.10;ENST00000434029.1;ENST00000480504.1;ENST00000672877.1;ENST00000673384.1;ENST00000673439.1;ENST00000672841.1;ENST00000673512.1
13	50048847	rs1456732401	ATTAA	A	chr13:50048836-50048842	chr13:50048834-50048853	-3.01064	ENST00000235290.7;ENST00000425586.5;ENST00000443587.5;ENST00000433070.7;ENST00000458725.6;ENST00000621282.4;ENST00000659339.1;ENST00000668305.1
10	24634410	rs1010027539	AAAAGA	A	chr10:24634416-24634422	chr10:24634409-24634434	-3.00971	ENST00000320481.10;ENST00000376410.6;ENST00000396432.7;ENST00000416305.1;ENST00000446003.5;ENST00000476499.1;ENST00000612832.4;ENST00000636842.1
15	80074883	rs1293621332	CAA	C	chr15:80074891-80074897	chr15:80074882-80074906	3.0089	ENST00000261749.11;ENST00000560470.5;ENST00000559157.5;ENST00000561012.5;ENST00000559775.5;ENST00000558272.5;ENST00000559835.5;ENST00000558688.5;ENST00000560228.5;ENST00000561060.5;ENST00000564367.5;ENST00000560392.5;ENST00000560976.5;ENST00000558494.5;ENST00000557793.1;ENST00000558390.5;ENST00000613266.4;ENST00000618205.4
6	43614607	rs113630429	ATCTTTA	A	chr6:43614593-43614599	chr6:43614583-43614606	-3.00707	ENST00000372226.1;ENST00000372236.9;ENST00000496137.5
5	36906431	rs1220073097	ATCA	A	chr5:36906424-36906430	chr5:36906421-36906439	3.00672	ENST00000282516.13;ENST00000448238.2;ENST00000652901.1
15	40166232	rs1388139459	CACC	C	chr15:40166216-40166222	chr15:40166216-40166240	3.00568	ENST00000287598.11;ENST00000412359.7;ENST00000560120.5;ENST00000559414.5;ENST00000558715.5
14	49623304	rs1258905440	ATA	A	chr14:49623307-49623313	chr14:49623294-49623316	-3.00549	ENST00000305386.4;ENST00000555043.1
1	231000133	rs991143218	CAC	C	chr1:231000138-231000144	chr1:231000138-231000159	-3.0054	ENST00000310256.7;ENST00000366658.6;ENST00000459891.1
12	116222765	rs563530279	CA	C	chr12:116222808-116222814	chr12:116222795-116222816	3.00537	ENST00000281928.8;ENST00000551197.2;ENST00000548743.2;ENST00000647567.1;ENST00000650226.1
8	53967715	rs1292115044	GGAAAA	G	chr8:53967721-53967727	chr8:53967709-53967730	-3.005	ENST00000396401.7;ENST00000521086.6;ENST00000522635.5;ENST00000521604.7
7	139305167	rs950036549	CTC	C	chr7:139305171-139305177	chr7:139305162-139305182	-3.00448	ENST00000473989.8
7	107294139	rs753695501	TTAAT	T	chr7:107294072-107294078	chr7:107294070-107294096	3.00448	ENST00000297135.7;ENST00000347053.7;ENST00000393603.6
10	121965146	rs1338684906	TAAAT	T	chr10:121965162-121965168	chr10:121965144-121965168	3.00435	ENST00000369017.5;ENST00000369023.8;ENST00000468209.5;ENST00000483541.1;ENST00000489266.5
14	60736052	rs1412099919	CTTAC	C	chr14:60736061-60736067	chr14:60736052-60736072	-3.00392	ENST00000261245.9;ENST00000539616.6;ENST00000556764.5;ENST00000553354.5;ENST00000555545.1
12	71913017	rs560776264	CTTTTTC	C	chr12:71913024-71913030	chr12:71913011-71913034	-3.00373	ENST00000319106.12;ENST00000462788.6;ENST00000483828.6;ENST00000485960.6;ENST00000550746.5;ENST00000548679.5
2	44319681	rs1222568377	TTTT	T	chr2:44319623-44319629	chr2:44319615-44319634	3.0035	ENST00000260649.11;ENST00000409936.5;ENST00000409957.5;ENST00000409411.6;ENST00000409380.5;ENST00000409740.3;ENST00000426481.5;ENST00000425263.5;ENST00000541738.5;ENST00000649044.1
16	88001637	rs529363203	TATAAT	T	chr16:88001695-88001701	chr16:88001685-88001702	-3.0031	ENST00000286122.11;ENST00000355022.8;ENST00000393208.6;ENST00000393207.5;ENST00000439677.5;ENST00000436970.5;ENST00000466197.5;ENST00000459966.5;ENST00000479780.6;ENST00000485772.5;ENST00000538234.5;ENST00000626016.2
22	19114151	rs1003791345	GGAA	G	chr22:19114163-19114169	chr22:19114148-19114172	-3.00296	ENST00000263196.12;ENST00000389262.8;ENST00000537045.5;ENST00000545799.5
4	145002008	rs1454917923	AAGA	A	chr4:145002015-145002021	chr4:145001996-145002021	3.0028	ENST00000309439.9;ENST00000451299.6;ENST00000506851.5;ENST00000507656.6;ENST00000502651.5;ENST00000513054.5;ENST00000514390.5;ENST00000511466.5;ENST00000510270.5;ENST00000613466.4;ENST00000641499.1;ENST00000649263.1
7	130168913	rs1377653664	TAAT	T	chr7:130168943-130168949	chr7:130168925-130168950	-3.0024	ENST00000397622.7;ENST00000462753.5;ENST00000473456.5
6	63581499	rs1231078227	AAA	A	chr6:63581536-63581542	chr6:63581528-63581551	-3.00206	ENST00000370651.7;ENST00000648894.1;ENST00000673199.1;ENST00000672924.1;ENST00000673217.1
5	138934904	rs202037184	GATT	G	chr5:138934917-138934923	chr5:138934917-138934934	3.00169	ENST00000302763.12;ENST00000522792.1;ENST00000540387.5;ENST00000627109.2
1	68193442	rs1278524238	ACG	A	chr1:68193469-68193475	chr1:68193455-68193476	3.00125	ENST00000262348.9;ENST00000354777.6;ENST00000370973.2;ENST00000370976.7;ENST00000413628.5;ENST00000420587.5;ENST00000471243.2;ENST00000491076.1;ENST00000527864.1;ENST00000530486.5;ENST00000534713.5;ENST00000533537.5
20	25736511	rs1337545250	T	TGAATGTTTG	chr20:25736521-25736527	chr20:25736506-25736527	3.00106	ENST00000649818.1
3	99869497	rs1317517643	AATTCCACA	A	chr3:99869484-99869490	chr3:99869483-99869506	-3.001	ENST00000331335.9;ENST00000354552.7;ENST00000383694.3;ENST00000421999.8;ENST00000463526.1;ENST00000471562.1;ENST00000476723.1;ENST00000491299.5;ENST00000495625.2;ENST00000496116.1
6	34897744	rs1369887958	GT	G	chr6:34897729-34897735	chr6:34897722-34897744	3.00019	ENST00000360359.5;ENST00000650178.1;ENST00000649117.1
13	91350514	rs1267250692	GTTAGAG	G	chr13:91350531-91350537	chr13:91350531-91350558	2.99993	ENST00000400282.6;ENST00000582141.5;ENST00000581816.1;ENST00000659898.1
7	96645005	rs1563095580	ATA	A	chr7:96645008-96645014	chr7:96645004-96645033	-2.99938	ENST00000417009.5;ENST00000466986.5;ENST00000606019.5;ENST00000619259.4;ENST00000618105.4;ENST00000613919.4;ENST00000616956.1;ENST00000617133.4
4	39919338	rs1204913874	ATGA	A	chr4:39919308-39919314	chr4:39919296-39919317	-2.99914	ENST00000303538.13;ENST00000503396.5;ENST00000513798.1
1	241887427	rs1291735892	T	TT	chr1:241887445-241887451	chr1:241887442-241887465	-2.99911	ENST00000348581.9;ENST00000366548.8;ENST00000518741.1;ENST00000518483.5;ENST00000521202.2
2	176119514	rs1035474856	AC	A	chr2:176119488-176119494	chr2:176119481-176119501	-2.99893	ENST00000249501.5
16	50318527	rs1383882641	T	TACTT	chr16:50318583-50318589	chr16:50318576-50318596	2.99852	ENST00000394688.7;ENST00000562383.6;ENST00000569774.6
18	2752825	rs768068599	CTTC	C	chr18:2752816-2752822	chr18:2752815-2752839	2.99778	ENST00000320876.11;ENST00000577880.5;ENST00000584897.5;ENST00000583441.1;ENST00000583546.1;ENST00000645355.1
1	58481179	rs751957540	AAAGA	A	chr1:58481195-58481201	chr1:58481175-58481202	2.99766	ENST00000371226.8;ENST00000421528.6;ENST00000460671.1;ENST00000467509.5;ENST00000476933.1;ENST00000485760.5
2	97967550	rs374017654	AAGA	A	chr2:97967558-97967564	chr2:97967541-97967565	2.99705	ENST00000186436.10;ENST00000418629.6;ENST00000489507.1
13	95742908	rs769180373	TGT	T	chr13:95742876-95742882	chr13:95742867-95742896	-2.99666	ENST00000376795.6;ENST00000602402.6
1	227055088	rs1227319799	ACTTTA	A	chr1:227055067-227055073	chr1:227055055-227055073	-2.99542	ENST00000334218.9;ENST00000366769.7;ENST00000366764.6;ENST00000366767.7;ENST00000366766.6;ENST00000442054.5;ENST00000441725.1;ENST00000448940.5
4	112188684	rs1355013131	CAG	C	chr4:112188667-112188673	chr4:112188666-112188686	-2.9944	ENST00000309733.6
13	33850214	rs1238623526	TT	T	chr13:33850179-33850185	chr13:33850172-33850191	-2.99399	ENST00000434425.5;ENST00000621575.1;ENST00000616236.1
6	124969188	rs762550829	TTACT	T	chr6:124969194-124969200	chr6:124969178-124969212	-2.99295	ENST00000519565.5;ENST00000521654.6;ENST00000519971.1;ENST00000560949.5
5	168565181	rs1172614496	AC	A	chr5:168565163-168565169	chr5:168565151-168565170	-2.9928	ENST00000239231.7;ENST00000520504.1
5	119506854	rs1057517045	TAGAT	T	chr5:119506806-119506812	chr5:119506795-119506817	-2.99198	ENST00000414835.7;ENST00000442060.7;ENST00000513628.5;ENST00000509514.5;ENST00000518349.5;ENST00000510025.7;ENST00000515235.6;ENST00000515320.5;ENST00000520244.5;ENST00000645832.1;ENST00000647342.1;ENST00000643250.1;ENST00000646058.1;ENST00000646355.1;ENST00000647335.1;ENST00000645099.1;ENST00000646554.1;ENST00000644146.1;ENST00000645702.1
10	34548561	rs762325419	AGA	A	chr10:34548553-34548559	chr10:34548536-34548559	2.99113	ENST00000340077.9;ENST00000350537.9;ENST00000346874.9;ENST00000374789.8;ENST00000374776.6;ENST00000374794.8;ENST00000374788.8;ENST00000374773.6;ENST00000374790.8;ENST00000545693.5;ENST00000545260.5
1	87346177	rs1557617903	CTTC	C	chr1:87346181-87346187	chr1:87346169-87346187	-2.98992	ENST00000370544.10
2	71133797	rs1052675819	TTTAGT	T	chr2:71133777-71133783	chr2:71133777-71133801	2.98943	ENST00000244230.7;ENST00000498451.2
X	77764610	rs1363818577	GAGTAG	G	chrX:77764618-77764624	chrX:77764600-77764626	-2.98926	ENST00000373344.10;ENST00000395603.7;ENST00000480283.5;ENST00000624032.3;ENST00000623321.3;ENST00000624193.1;ENST00000622960.1;ENST00000624166.3;ENST00000624668.3
16	46617287	rs1285794268	AAATA	A	chr16:46617295-46617301	chr16:46617279-46617305	-2.98875	ENST00000303383.8;ENST00000566016.5
18	9954659	rs1176331902	TGCCTCT	T	chr18:9954677-9954683	chr18:9954674-9954696	-2.98632	ENST00000400000.7
11	64267885	rs1565340223	GG	G	chr11:64267868-64267874	chr11:64267862-64267887	2.98616	ENST00000279230.10;ENST00000325234.5;ENST00000540288.5
7	107431576	rs1185914282	CTC	C	chr7:107431541-107431547	chr7:107431519-107431548	-2.98591	ENST00000297135.7;ENST00000347053.7;ENST00000393603.6;ENST00000475638.6;ENST00000484237.5
12	69273550	rs1215033284	ATTAA	A	chr12:69273555-69273561	chr12:69273544-69273565	-2.98461	ENST00000435070.7;ENST00000650046.1
12	109097758	rs1309243585	G	GAAGGACACG	chr12:109097704-109097710	chr12:109097698-109097720	2.98456	ENST00000242576.7;ENST00000540158.1
1	165735039	rs35017677	C	CC	chr1:165734984-165734990	chr1:165734972-165734993	2.98442	ENST00000367881.9;ENST00000392129.10;ENST00000464650.5;ENST00000476143.6;ENST00000580248.5;ENST00000612311.4
9	14618164	rs1554749969	TAAAA	T	chr9:14618131-14618137	chr9:14618112-14618137	-2.98402	ENST00000380916.8
4	139332134	rs759237767	A	AA	chr4:139332105-139332111	chr4:139332105-139332127	-2.98338	ENST00000296543.10;ENST00000398947.1;ENST00000482087.1
5	115614926	rs779618501	AAA	A	chr5:115614895-115614901	chr5:115614881-115614901	2.98203	ENST00000282382.8;ENST00000333314.3;ENST00000456936.4;ENST00000515570.1;ENST00000508517.2;ENST00000514548.1;ENST00000668244.1
7	94956757	rs1318638390	ATCTTATTA	A	chr7:94956773-94956779	chr7:94956754-94956783	-2.98179	ENST00000289495.7;ENST00000340694.8;ENST00000424654.5;ENST00000433881.5;ENST00000433360.6;ENST00000456331.6
10	111013354	rs1564732952	TT	T	chr10:111013339-111013345	chr10:111013339-111013359	2.98097	ENST00000265277.9;ENST00000369452.9;ENST00000451838.1
7	30793067	rs1318247550	CCATGGGTTAT	C	chr7:30793020-30793026	chr7:30793020-30793044	2.98088	ENST00000265299.6;ENST00000458257.5
2	182981562	rs1225808224	AAGA	A	chr2:182981568-182981574	chr2:182981553-182981576	-2.98057	ENST00000360982.2;ENST00000361354.9
6	34838182	rs1489006962	TTGAAGTAC	T	chr6:34838203-34838209	chr6:34838202-34838224	-2.9794	ENST00000192788.6;ENST00000452449.6
21	33561632	rs1310121756	GAGTG	G	chr21:33561674-33561680	chr21:33561674-33561694	2.97933	ENST00000356577.10;ENST00000381692.6;ENST00000421541.1;ENST00000436227.5;ENST00000439593.1;ENST00000455528.5
2	10052967	rs1298384547	AA	A	chr2:10053009-10053015	chr2:10053009-10053032	2.97874	ENST00000305883.6;ENST00000540845.5;ENST00000535335.1
5	97037376	rs540611782	GTAAAG	G	chr5:97037391-97037397	chr5:97037390-97037411	2.97865	ENST00000231368.10
7	18190692	rs973304462	AAAGA	A	chr7:18190713-18190719	chr7:18190708-18190732	2.97853	ENST00000417496.6;ENST00000425071.5
11	118748387	rs1462103670	TATCTTT	T	chr11:118748380-118748386	chr11:118748367-118748389	2.97755	ENST00000526274.2;ENST00000534980.7;ENST00000620157.4
9	21986790	rs997337009	TTCAACT	T	chr9:21986763-21986769	chr9:21986759-21986783	2.97637	ENST00000404796.3;ENST00000494262.5;ENST00000498628.6;ENST00000530628.2;ENST00000579755.1
1	180975579	rs1178603943	TAATAAATGT	T	chr1:180975589-180975595	chr1:180975577-180975598	2.97635	ENST00000258301.6;ENST00000358073.2;ENST00000469135.1;ENST00000542060.5
3	136949448	rs1560058893	ATGTA	A	chr3:136949408-136949414	chr3:136949386-136949414	-2.97609	ENST00000469404.1;ENST00000481752.6;ENST00000484501.1
18	34600381	rs891531254	AGA	A	chr18:34600385-34600391	chr18:34600385-34600410	-2.97544	ENST00000283365.13;ENST00000315456.10;ENST00000399121.9;ENST00000554864.7;ENST00000590598.5;ENST00000591816.5;ENST00000588684.5;ENST00000588125.5;ENST00000590412.5;ENST00000595022.5;ENST00000598334.5;ENST00000596745.5
13	106543607	rs1555326367	A	AC	chr13:106543600-106543606	chr13:106543591-106543615	-2.97388	ENST00000400198.8;ENST00000472226.2
5	171044460	rs1278841568	AACA	A	chr5:171044465-171044471	chr5:171044465-171044488	-2.97379	ENST00000389118.8;ENST00000519256.5;ENST00000520864.5;ENST00000523189.6;ENST00000522066.5;ENST00000522533.5;ENST00000519949.5
2	159762690	rs1181873144	AAAAA	A	chr2:159762724-159762730	chr2:159762723-159762742	2.97356	ENST00000259050.8;ENST00000409591.5;ENST00000420397.1;ENST00000409175.6;ENST00000478396.1;ENST00000539065.5
18	50950479	rs1225367302	T	TTTTTTTTTAT	chr18:50950507-50950513	chr18:50950504-50950530	2.97328	ENST00000321341.11
10	51636093	rs763854507	TTATTT	T	chr10:51636103-51636109	chr10:51636091-51636117	-2.97324	ENST00000373980.11;ENST00000373976.9;ENST00000401604.8;ENST00000643582.1;ENST00000643704.1;ENST00000645324.1
11	58607528	rs1241734345	A	AGAAATGA	chr11:58607470-58607476	chr11:58607462-58607491	2.97314	ENST00000316059.7;ENST00000389919.8
1	171511406	rs1353469127	CTTC	C	chr1:171511392-171511398	chr1:171511389-171511416	-2.97251	ENST00000338920.8;ENST00000367742.7;ENST00000392078.7;ENST00000463586.1;ENST00000467601.1;ENST00000476522.5
11	13714440	rs1282542261	TGATT	T	chr11:13714450-13714456	chr11:13714442-13714470	-2.97242	ENST00000354817.8;ENST00000527202.1
5	131561194	rs1452546286	CTT	C	chr5:131561222-131561228	chr5:131561211-131561235	2.97214	ENST00000296859.10;ENST00000308008.10;ENST00000503398.2;ENST00000507093.5;ENST00000515170.5;ENST00000510071.5;ENST00000514667.1;ENST00000509018.5;ENST00000627212.2
6	147291756	rs1423976486	AC	A	chr6:147291704-147291710	chr6:147291688-147291710	2.97192	ENST00000321680.10;ENST00000367480.7;ENST00000367481.7;ENST00000546097.5
6	26469523	rs1486615259	TTAT	T	chr6:26469512-26469518	chr6:26469512-26469544	-2.97084	ENST00000312541.10;ENST00000377600.7;ENST00000429381.5;ENST00000469185.5;ENST00000480218.1;ENST00000541522.5
5	74720751	rs773370155	AGAAATC	A	chr5:74720777-74720783	chr5:74720774-74720794	-2.97035	ENST00000261416.12;ENST00000505859.1;ENST00000503312.5;ENST00000504459.5;ENST00000509579.1;ENST00000513336.5;ENST00000513539.1;ENST00000511181.5
22	35753703	rs1485733316	AAGTA	A	chr22:35753711-35753717	chr22:35753709-35753719	-2.97013	ENST00000262829.11;ENST00000359369.8;ENST00000397303.6;ENST00000405409.6;ENST00000416721.6;ENST00000414461.6;ENST00000438146.7;ENST00000449924.6;ENST00000495377.6
5	61529406	rs1210907089	ATT	A	chr5:61529409-61529415	chr5:61529404-61529424	-2.96932	ENST00000252744.6
2	112230883	rs763849242	GTGG	G	chr2:112230875-112230881	chr2:112230867-112230891	-2.96888	ENST00000272570.9;ENST00000409573.7;ENST00000476902.1;ENST00000615791.1
8	38211745	rs1442269579	TTATT	T	chr8:38211734-38211740	chr8:38211732-38211754	-2.96853	ENST00000287322.5
1	155710046	rs1354176859	T	TCTC	chr1:155710032-155710038	chr1:155710031-155710058	-2.96762	ENST00000343043.7;ENST00000368336.10;ENST00000421487.6;ENST00000465375.5;ENST00000462002.5;ENST00000463575.5;ENST00000471214.5;ENST00000470830.5;ENST00000471642.6;ENST00000471523.1;ENST00000496863.5;ENST00000497826.5;ENST00000535183.5;ENST00000608852.1
1	231334968	rs1379094351	T	TGA	chr1:231334985-231334991	chr1:231334969-231334991	-2.96629	ENST00000366645.1
3	185632219	rs1378222528	TTTTTGT	T	chr3:185632188-185632194	chr3:185632188-185632206	2.96568	ENST00000296257.10
3	11804056	rs1231560140	TTAAACGT	T	chr3:11804080-11804086	chr3:11804061-11804096	-2.96485	ENST00000273037.9;ENST00000414736.1;ENST00000457498.5;ENST00000455809.5;ENST00000486090.1;ENST00000498127.5
11	2984059	rs960883103	TG	T	chr11:2984039-2984045	chr11:2984021-2984045	2.96412	ENST00000380542.9;ENST00000399614.6;ENST00000430811.5;ENST00000448187.5;ENST00000455338.6;ENST00000529361.5;ENST00000528968.5;ENST00000526842.5;ENST00000526115.5;ENST00000532325.6;ENST00000531291.5;ENST00000530064.5;ENST00000534372.1;ENST00000620138.4
12	96278987	rs1565799427	T	TT	chr12:96278972-96278978	chr12:96278963-96278984	2.96399	ENST00000261211.8
11	11949089	rs1435292416	TTTCT	T	chr11:11949101-11949107	chr11:11949084-11949109	-2.96375	ENST00000339865.9;ENST00000399455.2;ENST00000527733.7;ENST00000530041.5;ENST00000530369.1
4	78918465	rs201996036	ATATCA	A	chr4:78918483-78918489	chr4:78918474-78918493	2.96345	ENST00000342820.10;ENST00000395594.2;ENST00000503343.5;ENST00000511594.5;ENST00000512733.5;ENST00000515853.5;ENST00000515541.1;ENST00000512760.5
3	196830851	rs1272357452	GAAAG	G	chr3:196830824-196830830	chr3:196830819-196830842	-2.96313	ENST00000327134.7
5	60643106	rs975722746	T	TTTCTTTTT	chr5:60643118-60643124	chr5:60643105-60643133	2.9625	ENST00000265036.10;ENST00000453022.6;ENST00000512078.5
1	163330913	rs1460788781	TTAT	T	chr1:163330903-163330909	chr1:163330903-163330922	2.96207	ENST00000271452.8;ENST00000367900.7;ENST00000442820.5;ENST00000450453.6;ENST00000490881.5;ENST00000497990.1;ENST00000524800.5;ENST00000534289.5
9	111375456	rs1311507358	ATGA	A	chr9:111375442-111375448	chr9:111375440-111375461	-2.96084	ENST00000259335.8;ENST00000338205.9
10	21728556	rs1420221603	G	GA	chr10:21728572-21728578	chr10:21728564-21728594	2.9603	ENST00000307729.12;ENST00000377072.8;ENST00000377059.7;ENST00000438473.6;ENST00000631589.1;ENST00000651298.1;ENST00000651382.1;ENST00000650893.1
17	58806344	rs1182247864	GGGATG	G	chr17:58806282-58806288	chr17:58806279-58806300	2.95938	ENST00000308249.4
10	110875141	rs919883156	TATTTC	T	chr10:110875156-110875162	chr10:110875142-110875164	-2.95896	ENST00000280154.12;ENST00000393104.6;ENST00000444997.1;ENST00000467574.5;ENST00000483670.5
16	71482541	rs749670460	TCT	T	chr16:71482499-71482505	chr16:71482482-71482507	-2.95896	ENST00000288177.10;ENST00000564225.5;ENST00000562210.1;ENST00000564230.5;ENST00000561908.1;ENST00000569717.5;ENST00000565100.6;ENST00000565637.5;ENST00000569072.1;ENST00000568815.5;ENST00000566202.5;ENST00000648971.1
6	32981293	rs766254450	AAAGA	A	chr6:32981279-32981285	chr6:32981277-32981287	-2.95893	ENST00000374825.9;ENST00000374831.8;ENST00000395287.5;ENST00000449085.3;ENST00000449025.5;ENST00000482914.5
9	123002382	rs1200158581	TAC	T	chr9:123002372-123002378	chr9:123002358-123002378	2.95765	ENST00000373647.9;ENST00000456584.5
15	38353113	rs1222730486	TAGAG	T	chr15:38353063-38353069	chr15:38353063-38353086	2.95758	ENST00000299084.9
12	31444715	rs1410312821	AA	A	chr12:31444718-31444724	chr12:31444700-31444724	2.95653	ENST00000354285.8;ENST00000389082.10;ENST00000536562.5
2	127861927	rs751111365	CTTC	C	chr2:127861862-127861868	chr2:127861857-127861877	2.95648	ENST00000272647.10;ENST00000393001.1
1	173890418	rs1317432683	GGTAC	G	chr1:173890434-173890440	chr1:173890433-173890454	-2.95615	ENST00000367701.9
19	21121428	rs1364960907	TATAT	T	chr19:21121415-21121421	chr19:21121415-21121435	-2.95505	ENST00000456283.7;ENST00000596053.5;ENST00000610902.4;ENST00000613286.4
3	101594302	rs776087355	TTT	T	chr3:101594311-101594317	chr3:101594306-101594329	-2.95492	ENST00000265260.8;ENST00000469941.5;ENST00000460231.5
19	50260765	rs781320826	GCATGAG	G	chr19:50260730-50260736	chr19:50260730-50260748	2.95315	ENST00000376970.6;ENST00000425460.5;ENST00000440075.6;ENST00000596571.5;ENST00000598205.5;ENST00000599920.5;ENST00000642316.2
1	149941199	rs200154297	TTA	T	chr1:149941206-149941212	chr1:149941198-149941212	-2.95256	ENST00000581312.6
3	185632216	rs1405636644	TTTTTTTTGT	T	chr3:185632188-185632194	chr3:185632188-185632206	2.95241	ENST00000296257.10
14	102210357	rs1159556778	TA	T	chr14:102210331-102210337	chr14:102210327-102210354	-2.95225	ENST00000299135.6;ENST00000322340.9;ENST00000342702.7;ENST00000335263.9;ENST00000424963.6;ENST00000555879.5;ENST00000556511.2;ENST00000559478.1;ENST00000556807.1;ENST00000556094.1
9	89487309	rs1157924146	ACAGAAAAAGT	A	chr9:89487325-89487331	chr9:89487310-89487332	-2.95169	ENST00000339861.8;ENST00000420670.5;ENST00000422704.6;ENST00000455551.6
7	64916834	rs774815062	AATAAA	A	chr7:64916886-64916892	chr7:64916883-64916908	2.95104	ENST00000395375.3;ENST00000476120.1;ENST00000489672.5;ENST00000527278.5
2	202945329	rs1250032998	TTAACT	T	chr2:202945336-202945342	chr2:202945325-202945344	-2.95044	ENST00000320443.12;ENST00000402905.7;ENST00000414439.5;ENST00000414857.5;ENST00000427712.5;ENST00000431787.5;ENST00000422368.5;ENST00000428585.5;ENST00000434998.5;ENST00000438828.4;ENST00000444724.5;ENST00000447539.5;ENST00000457031.5;ENST00000477723.1;ENST00000471271.5
1	235323043	rs1432873534	T	TC	chr1:235322987-235322993	chr1:235322976-235322996	2.94867	ENST00000264183.9;ENST00000349213.7;ENST00000366603.6;ENST00000418304.1;ENST00000421364.5;ENST00000466653.1;ENST00000491632.5
1	227659641	rs1470284101	AC	A	chr1:227659621-227659627	chr1:227659620-227659643	-2.94733	ENST00000343776.10;ENST00000397097.4;ENST00000608949.5
11	117265762	rs1444436869	ATACAAAAACA	A	chr11:117265776-117265782	chr11:117265762-117265785	-2.94731	ENST00000300650.9;ENST00000531452.5;ENST00000531287.5;ENST00000530849.1
7	129755297	rs1562995607	C	CA	chr7:129755303-129755309	chr7:129755294-129755314	2.94651	ENST00000223190.8;ENST00000311967.6;ENST00000353868.5;ENST00000393230.6;ENST00000393232.6
1	236231520	rs1177820655	ACC	A	chr1:236231559-236231565	chr1:236231546-236231568	-2.94624	ENST00000354619.10
1	1558994	rs1403222511	GGAAAGTGG	G	chr1:1559018-1559024	chr1:1559006-1559033	-2.94599	ENST00000291386.4;ENST00000378725.3
13	36880478	rs551700582	GAAAAG	G	chr13:36880488-36880494	chr13:36880473-36880498	-2.94519	ENST00000350148.9;ENST00000379826.4;ENST00000483941.1
2	212365359	rs1185835271	TA	T	chr2:212365348-212365354	chr2:212365338-212365361	2.94476	ENST00000260943.10;ENST00000342788.9;ENST00000436443.5;ENST00000435846.1;ENST00000484594.5
5	160402202	rs1447559567	CT	C	chr5:160402171-160402177	chr5:160402167-160402185	2.94414	ENST00000297151.9
4	169094512	rs1361171140	C	CATAGC	chr4:169094520-169094526	chr4:169094517-169094536	2.94378	ENST00000284637.14
3	136678300	rs1277467345	AAATCA	A	chr3:136678319-136678325	chr3:136678304-136678325	2.94355	ENST00000236698.9;ENST00000383202.7;ENST00000434713.6;ENST00000480733.1;ENST00000483235.5;ENST00000487065.5;ENST00000629124.2
12	29338228	rs1342506031	TAA	T	chr12:29338276-29338282	chr12:29338261-29338287	-2.94352	ENST00000360150.9;ENST00000551193.1;ENST00000611644.4
11	7544024	rs1220206482	AC	A	chr11:7544042-7544048	chr11:7544042-7544061	2.9434	ENST00000299492.9;ENST00000528947.5;ENST00000526873.5;ENST00000527790.5;ENST00000526046.1
7	87830458	rs1419639972	A	AAAGTTAATTA	chr7:87830462-87830468	chr7:87830462-87830483	2.94268	ENST00000312373.12;ENST00000338056.7;ENST00000394654.3
18	69944907	rs1478524992	T	TT	chr18:69944957-69944963	chr18:69944947-69944963	-2.94225	ENST00000280200.8;ENST00000579496.5;ENST00000577287.5;ENST00000581982.5;ENST00000583955.5;ENST00000582621.6
10	110133994	rs961076111	ATA	A	chr10:110134000-110134006	chr10:110133988-110134014	-2.94192	ENST00000277900.12;ENST00000356080.9;ENST00000360162.7
2	126310038	rs1162530455	TCTTT	T	chr2:126310046-126310052	chr2:126310040-126310057	-2.94177	ENST00000419223.2;ENST00000435352.1
12	57064745	rs1402168299	GG	G	chr12:57064726-57064732	chr12:57064714-57064735	-2.94142	ENST00000300128.9;ENST00000379391.7;ENST00000554340.1
1	66986778	rs1385195468	TTTAAT	T	chr1:66986784-66986790	chr1:66986764-66986800	-2.94138	ENST00000355356.3;ENST00000357692.6;ENST00000355977.10;ENST00000371018.7
1	243847798	rs1399800234	ATAA	A	chr1:243847790-243847796	chr1:243847783-243847802	-2.94047	ENST00000366539.6;ENST00000552631.1;ENST00000672442.1;ENST00000672238.1;ENST00000672578.1;ENST00000673466.1
3	36990440	rs1559495328	AGT	A	chr3:36990443-36990449	chr3:36990438-36990465	-2.94043	ENST00000322716.8;ENST00000624586.1;ENST00000623924.1
11	31409470	rs1354914560	ATTGGGA	A	chr11:31409521-31409527	chr11:31409520-31409545	-2.94028	ENST00000465995.6;ENST00000529086.5;ENST00000526042.5;ENST00000525511.5;ENST00000527731.1
10	32331538	rs1054883736	A	AG	chr10:32331542-32331548	chr10:32331527-32331548	-2.93953	ENST00000263062.8;ENST00000319778.11;ENST00000375110.6;ENST00000479380.2;ENST00000495790.1;ENST00000667706.1
12	21518165	rs1252543010	GG	G	chr12:21518132-21518138	chr12:21518125-21518143	-2.93944	ENST00000229314.10
6	10947218	rs555045452	TAGAG	T	chr6:10947226-10947232	chr6:10947226-10947251	-2.9394	ENST00000283141.11;ENST00000341041.8;ENST00000543878.5
1	109310031	rs1406030338	GG	G	chr1:109309981-109309987	chr1:109309976-109309994	-2.93781	ENST00000256637.8;ENST00000538502.5
2	32192875	rs1157352065	T	TATATATATAT	chr2:32192876-32192882	chr2:32192864-32192886	2.93706	ENST00000282587.9;ENST00000357055.7;ENST00000379343.6;ENST00000406369.2;ENST00000435660.5;ENST00000440718.5;ENST00000457724.2;ENST00000454324.5;ENST00000449777.5
X	74589243	rs1401944965	CT	C	chrX:74589271-74589277	chrX:74589267-74589292	2.93618	ENST00000332687.11
1	31906828	rs1240826443	AA	A	chr1:31906845-31906851	chr1:31906822-31906851	2.93613	ENST00000602725.5;ENST00000602889.1;ENST00000647444.2
10	68352068	rs1554875463	A	AGA	chr10:68352070-68352076	chr10:68352054-68352081	-2.93577	ENST00000265865.3;ENST00000388768.6;ENST00000466493.5;ENST00000463210.6;ENST00000473398.1;ENST00000484083.5;ENST00000602465.5
1	93161323	rs1182891602	A	AAAG	chr1:93161316-93161322	chr1:93161297-93161322	-2.93551	ENST00000370290.7;ENST00000370280.1;ENST00000370282.8;ENST00000479918.5;ENST00000483033.1
9	92482858	rs1017353699	TT	T	chr9:92482860-92482866	chr9:92482850-92482875	2.93504	ENST00000375587.8
11	110597922	rs1327048855	A	AA	chr11:110597942-110597948	chr11:110597938-110597959	-2.93395	ENST00000260283.8;ENST00000524756.5;ENST00000528829.5;ENST00000527598.1;ENST00000533353.5
1	147155713	rs1553912357	AACT	A	chr1:147155735-147155741	chr1:147155733-147155753	2.93371	ENST00000254101.4
1	205746482	rs879352887	CACACACTA	C	chr1:205746501-205746507	chr1:205746488-205746507	-2.93269	ENST00000367142.5
12	107739120	rs1566092442	T	TCT	chr12:107739127-107739133	chr12:107739123-107739151	2.93265	ENST00000228437.10;ENST00000546829.2;ENST00000550376.5;ENST00000546714.1
8	6738774	rs1183515405	TT	T	chr8:6738780-6738786	chr8:6738775-6738799	-2.93257	ENST00000285518.11;ENST00000518327.1;ENST00000523234.5;ENST00000530716.1
3	160435936	rs1421908548	T	TT	chr3:160435929-160435935	chr3:160435925-160435947	-2.93224	ENST00000309784.9;ENST00000483754.1;ENST00000543469.1
2	47477716	rs1558520836	A	ATTATTT	chr2:47477688-47477694	chr2:47477677-47477700	2.92994	ENST00000233146.7;ENST00000406134.5;ENST00000543555.6;ENST00000645339.1;ENST00000644092.1;ENST00000645506.1;ENST00000644900.1;ENST00000646415.1
10	34371534	rs1191586465	AACGA	A	chr10:34371548-34371554	chr10:34371536-34371556	-2.92965	ENST00000340077.9;ENST00000350537.9;ENST00000346874.9;ENST00000374789.8;ENST00000374776.6;ENST00000374794.8;ENST00000374788.8;ENST00000374768.1;ENST00000374773.6;ENST00000374790.8;ENST00000544292.5;ENST00000545693.5;ENST00000545260.5;ENST00000651752.1
17	75778553	rs554802496	TTTACAGAAT	T	chr17:75778541-75778547	chr17:75778535-75778564	2.92859	ENST00000254810.8;ENST00000592643.5;ENST00000586518.1;ENST00000589949.1;ENST00000593254.1;ENST00000591890.5
7	100041344	rs1418969013	T	TCT	chr7:100041387-100041393	chr7:100041378-100041397	2.92809	ENST00000324306.11;ENST00000535170.5;ENST00000620510.1
5	41836965	rs1432756585	AATAA	A	chr5:41837007-41837013	chr5:41837004-41837031	-2.9275	ENST00000196371.10;ENST00000514723.1;ENST00000509987.1
5	43502039	rs1187742468	TTG	T	chr5:43502022-43502028	chr5:43502013-43502035	-2.92734	ENST00000306862.7;ENST00000503655.2;ENST00000505645.1
4	152348210	rs200383768	AGTC	A	chr4:152348175-152348181	chr4:152348163-152348185	-2.92609	ENST00000281708.10;ENST00000296555.11;ENST00000393956.9;ENST00000604822.1;ENST00000603841.1;ENST00000603548.6;ENST00000647183.1
12	100090876	rs1207187289	TCTTAT	T	chr12:100090900-100090906	chr12:100090893-100090913	2.92541	ENST00000279907.12;ENST00000356828.7;ENST00000551973.5;ENST00000551980.1;ENST00000550544.5;ENST00000548045.5;ENST00000545232.6
1	70262354	rs552158813	TAGATAT	T	chr1:70262365-70262371	chr1:70262343-70262374	-2.92518	ENST00000262346.6;ENST00000370944.9;ENST00000464236.1
12	68662100	rs1565677552	TAT	T	chr12:68662116-68662122	chr12:68662102-68662123	2.92516	ENST00000250559.14
2	214729976	rs3046935	AAAAA	A	chr2:214729969-214729975	chr2:214729966-214729985	-2.92486	ENST00000260947.9;ENST00000432456.5;ENST00000421162.2;ENST00000455743.5;ENST00000471590.5;ENST00000620057.4;ENST00000617164.5;ENST00000613192.2;ENST00000619009.5;ENST00000613706.5;ENST00000613374.5;ENST00000650978.1
19	34227344	rs1475424349	AA	A	chr19:34227349-34227355	chr19:34227342-34227368	-2.92472	ENST00000433627.9;ENST00000540746.6;ENST00000544216.7;ENST00000588582.3;ENST00000590416.1
18	26037380	rs1459912442	AGAC	A	chr18:26037334-26037340	chr18:26037328-26037353	-2.92466	ENST00000269137.11;ENST00000269138.9;ENST00000415083.7;ENST00000539244.6;ENST00000542420.6;ENST00000579640.5;ENST00000585121.5
7	97136502	rs572203987	T	TT	chr7:97136530-97136536	chr7:97136519-97136539	-2.92465	ENST00000360382.4;ENST00000432641.3;ENST00000489852.1
14	96335216	rs756316538	CTTAC	C	chr14:96335289-96335295	chr14:96335276-96335295	-2.92444	ENST00000359933.6
12	68638246	rs756637149	TGT	T	chr12:68638212-68638218	chr12:68638204-68638235	-2.9237	ENST00000250559.14;ENST00000341355.9;ENST00000393436.9;ENST00000378985.7;ENST00000422358.6;ENST00000425247.6;ENST00000453560.6;ENST00000450214.6;ENST00000460800.5;ENST00000463493.5;ENST00000485252.6;ENST00000489473.6;ENST00000501412.2;ENST00000537460.5;ENST00000538877.5;ENST00000535492.5;ENST00000538980.5;ENST00000539091.5;ENST00000540781.5;ENST00000540209.5;ENST00000534899.5;ENST00000541167.5;EN…
7	105218865	rs1293432794	GAAAAG	G	chr7:105218876-105218882	chr7:105218858-105218882	-2.92327	ENST00000357311.7;ENST00000393651.8;ENST00000462282.5;ENST00000460391.5;ENST00000465112.5;ENST00000482897.5;ENST00000489828.5;ENST00000482862.1
[truncated: 44,298 more rows]
